# Supplementary material for: Hif1α/Dhrs3a Pathway Participates in Lipid Droplet Accumulation via Retinol and Ppar-γ in Fish Hepatocytes
Source: Int J Mol Sci. 2023 Jun 16;24(12):10236. doi: 10.3390/ijms241210236 (PMC10299640; doi:10.3390/ijms241210236)
Supplement: Supplementary file 1 [file ijms-24-10236-s001.zip]

Archive with 2 entries (2 files):
- ijms-2422457-supplementary.pdf
- Table S2.xls
