# Supplementary material for: Hif1α/Dhrs3a Pathway Participates in Lipid Droplet Accumulation via Retinol and Ppar-γ in Fish Hepatocytes
Source: Int J Mol Sci. 2023 Jun 16;24(12):10236. doi: 10.3390/ijms241210236 (PMC10299640; doi:10.3390/ijms241210236)
Supplement: Supplementary file 1 [file ijms-24-10236-s001.zip › Table S2.xls]

gene_id	HFM1	HFM2	HFM3	NM1	NM2	NM3	HFM	NM	log2FoldChange	pvalue	padj	gene_name	gene_chr	gene_start	gene_end	gene_strand	gene_length	gene_biotype	gene_description	tf_family
ENSDARG00000004539	16657.0288932862	23300.1008179793	16659.5928350671	1141.33054245312	1149.28985372202	1114.70029864159	18872.2408487776	1135.10689827224	4.05531912592932	4.43369167070563e-81	7.91857332388026e-77	ptgs2a	2	20916497	20923864	-	2373	protein_coding	prostaglandin-endoperoxide synthase 2a [Source:ZFIN;Acc:ZDB-GENE-020530-2]	-
ENSDARG00000093198	1429.56383125876	1247.03597905615	1205.64561602375	94.524291621668	89.9992054598289	75.5729016028197	1294.08180877956	86.6987995614389	3.89795881638681	1.6637299329439e-75	1.4857108301189e-71	c3a.4	1	55997173	56032619	-	4929	protein_coding	complement component c3a, duplicate 4 [Source:ZFIN;Acc:ZDB-GENE-140822-3]	-
ENSDARG00000045999	1731.35269408578	1525.65116042334	1661.51811872396	171.9537645458	205.19818844841	207.825479407754	1639.50732441103	194.992477467321	3.07205909089548	1.16217339426009e-59	6.91880560716175e-56	saa	7	12950507	12956434	+	640	protein_coding	serum amyloid A [Source:ZFIN;Acc:ZDB-GENE-040927-15]	-
ENSDARG00000079946	2063.89255478379	1793.90890010403	2221.88861631246	13878.9816272581	12463.9899641317	14296.6147973334	2026.56335706676	13546.5287962411	-2.74099997211981	1.00270966045047e-53	4.47709863391134e-50	sqlea	16	43401005	43413293	+	2093	protein_coding	squalene epoxidase a [Source:ZFIN;Acc:ZDB-GENE-071004-98]	-
ENSDARG00000061274	247.438261938736	242.364135464401	275.613461517889	1601.88506971614	1457.08713639463	1664.82656766212	255.138619640342	1574.59959125763	-2.62780252309119	2.51212020340895e-49	8.97329336657677e-46	lss	9	38481780	38500391	+	2565	protein_coding	lanosterol synthase (2,3-oxidosqualene-lanosterol cyclase) [Source:ZFIN;Acc:ZDB-GENE-050119-7]	-
ENSDARG00000013236	327.533884300407	329.366645631109	229.895588754258	2418.41405691608	2279.67987429747	2585.03778129645	295.598706228591	2427.71057083667	-3.03356417368205	7.47456923953847e-44	2.22493011030262e-40	dhcr24	20	7149100	7176810	-	1976	protein_coding	24-dehydrocholesterol reductase [Source:ZFIN;Acc:ZDB-GENE-041212-73]	-
ENSDARG00000071478	38.6175322100917	54.8944409385182	67.9236966773945	734.071626423592	608.394628908444	690.15841022575	53.8118899420015	677.541555185929	-3.6781670580969	8.1680991671986e-42	2.08403215894524e-38	lnx2b	14	32918172	32945931	+	3906	protein_coding	ligand of numb-protein X 2b [Source:ZFIN;Acc:ZDB-GENE-040426-2500]	-
ENSDARG00000096739	676.521953161976	478.513805916894	689.686766262775	41.2286803881743	58.4994835488888	44.4546480016586	614.907508447215	48.0609373129073	3.67275186274057	7.03637398592464e-39	1.57087049235768e-35	si:dkey-219e21.2	12	22607761	22618080	+	1926	protein_coding	si:dkey-219e21.2 [Source:ZFIN;Acc:ZDB-GENE-141215-26]	-
ENSDARG00000099802	3552.09782384306	3637.53352030332	3704.45391879021	998.538527450174	1034.99086278803	964.665861635992	3631.3617543122	999.3984172914	1.86104809880102	1.74781898202326e-36	3.4684496687706e-33	pnp5b	2	58186846	58201173	-	1138	protein_coding	purine nucleoside phosphorylase 5b [Source:ZFIN;Acc:ZDB-GENE-040912-54]	-
ENSDARG00000059410	2667.47028043781	3875.75467909311	3524.19487760789	426.364889867949	442.796090862358	526.787578819655	3355.80661237961	465.316186516654	2.85057683176345	6.95939595201104e-36	1.24294811702917e-32	ccr12b.1	24	260902	261906	+	1005	protein_coding	chemokine (C-C motif) receptor 12b, tandem duplicate 1 [Source:ZFIN;Acc:ZDB-GENE-090420-5]	-
ENSDARG00000057064	8527.32322357654	9275.08903027227	7233.87369614252	1592.83487158215	1421.9874462653	1769.29499046601	8345.42864999711	1594.70576943782	2.38803376259492	4.27306810029816e-34	6.93790875193866e-31	enpep	13	12543634	12581388	-	3090	protein_coding	glutamyl aminopeptidase [Source:ZFIN;Acc:ZDB-GENE-050309-218]	-
ENSDARG00000036878	48.6294850053006	42.4655109147027	40.492973019216	392.175252472878	374.396694712888	311.18253601161	43.8626563130731	359.251494399126	-3.02348924442331	2.19999914473446e-33	3.27433206041312e-30	sh3bgrl2	23	31405497	31423729	+	2144	protein_coding	SH3 domain binding glutamate-rich protein like 2 [Source:ZFIN;Acc:ZDB-GENE-040704-38]	-
ENSDARG00000035859	770.205225745717	309.687506426735	437.585353594753	6.03346542265966	8.99992054598289	13.3363944004976	505.826028589068	9.45659345638005	5.75382949122775	4.20833596464461e-33	5.78160617911944e-30	angptl4	2	24536762	24542518	+	2704	protein_coding	angiopoietin-like 4 [Source:ZFIN;Acc:ZDB-GENE-041111-222]	-
ENSDARG00000021351	52.920321917533	48.6799759266104	32.6556234025935	365.024658070909	387.896575531863	411.205494015342	44.7519737489123	388.042242539372	-3.09273269016318	9.67386791234218e-33	1.2341091493888e-29	nefma	21	19013850	19018455	-	3166	protein_coding	neurofilament, medium polypeptide a [Source:ZFIN;Acc:ZDB-GENE-050522-205]	-
ENSDARG00000104329	580.693262122119	793.380033186885	838.596408978602	60.3346542265966	88.1992213506324	87.7979298032758	737.556568095869	78.7772684601682	3.22535735354358	3.25129235817312e-32	3.87120543446479e-29	si:ch73-281k2.5	8	19514294	19520341	+	2292	protein_coding	si:ch73-281k2.5 [Source:ZFIN;Acc:ZDB-GENE-141222-10]	-
ENSDARG00000006598	414.780901515799	371.832156545812	403.623505256056	71.3960075014726	66.5994120402734	71.1274368026538	396.745521105889	69.7076187814666	2.51053679066413	5.52405161161374e-32	6.16622261146384e-29	sgk2b	16	26530426	26537114	-	1959	protein_coding	serum/glucocorticoid regulated kinase 2b [Source:ZFIN;Acc:ZDB-GENE-060929-44]	-
ENSDARG00000022424	5834.8230611507	6040.4599915743	6111.8264760294	1952.83164180084	1837.78377548971	1813.74963846767	5995.70317625147	1868.12168525274	1.68224425501406	6.67705230045616e-31	7.01483259330276e-28	slc26a5	4	14932537	14954327	-	3803	protein_coding	solute carrier family 26 (anion exchanger), member 5 [Source:ZFIN;Acc:ZDB-GENE-030131-1566]	-
ENSDARG00000101479	647.201234261722	917.669333425039	561.676722524609	48.2677233812773	57.5994914942905	78.9070002029441	708.849096737123	61.5914050261706	3.52870931070564	2.31857065083188e-30	2.20098531824418e-27	BX908782.2	2	51765179	51772438	-	553	protein_coding	CD59 glycoprotein-like [Source:NCBI gene;Acc:103910140]	-
novel.3385	318.23707099057	340.759831486273	326.556234025935	1152.391895728	1220.38922603528	1220.28008764553	328.517712167593	1197.68706980293	-1.86685287277487	2.34147374281296e-30	2.20098531824418e-27	-	CHR_ALT_CTG8_1_5	21077302	21087354	-	2164	-	PF00171:Aldehyde dehydrogenase family	Aldedh
ENSDARG00000012369	8397.16783723882	11838.5558476842	11294.927022489	2061.43401940872	2099.68146337781	2073.80932927738	10510.2169024707	2078.30827068797	2.33817106630491	2.86294704460035e-30	2.55661171082811e-27	rdh10b	2	30182431	30186307	+	1785	protein_coding	retinol dehydrogenase 10b [Source:ZFIN;Acc:ZDB-GENE-030909-7]	-
ENSDARG00000007753	956.141491942455	1339.21721006611	1301.00003635933	176.981652398017	206.998172557607	206.714113207713	1198.78624612263	196.897979387779	2.60503766390384	3.99204736792139e-30	3.39514123767029e-27	cpne2	18	17660158	17704546	+	3633	protein_coding	copine II [Source:ZFIN;Acc:ZDB-GENE-030131-7896]	-
ENSDARG00000051925	43.6235086076962	47.6442317579592	53.5552223802534	328.823865534951	287.997457471453	340.078057212689	48.2743209153029	318.966460073031	-2.73518890838156	1.20646605186007e-29	9.79431076646399e-27	cyb5r2	25	16044734	16057539	-	3344	protein_coding	cytochrome b5 reductase 2 [Source:ZFIN;Acc:ZDB-GENE-060825-83]	-
ENSDARG00000104853	324.673326358919	373.903644883114	291.288160751134	27.1505944019685	25.1997775287521	43.3432818016172	329.955043997722	31.8978845774459	3.38295833261312	1.48218572331727e-29	1.15094943558463e-26	il1rapl1b	11	44400864	44409856	-	1407	protein_coding	interleukin 1 receptor accessory protein-like 1b [Source:ZFIN;Acc:ZDB-GENE-090109-2]	-
ENSDARG00000014907	363.290858569011	271.364972186637	367.049207045151	1591.82929401171	1630.7856029321	1610.36962386008	333.901679266933	1610.99484026796	-2.27033039760123	1.62703317505576e-29	1.21078385443732e-26	htra1b	12	11388724	11457625	-	3775	protein_coding	HtrA serine peptidase 1b [Source:ZFIN;Acc:ZDB-GENE-080219-7]	-
ENSDARG00000103025	1061.26699629215	998.45737857984	698.830340815501	5358.72287289222	5048.05543424181	5579.05832420816	919.518238562497	5328.61221044739	-2.53316680171646	1.86295471454899e-29	1.3308948480738e-26	hmgcs1	10	6010570	6034397	+	3436	protein_coding	3-hydroxy-3-methylglutaryl-CoA synthase 1 (soluble) [Source:ZFIN;Acc:ZDB-GENE-040426-1042]	-
ENSDARG00000109337	54.3506008882772	34.1795575654924	87.5170707189506	762.227798396004	726.29358806082	859.086072632053	58.6824097242401	782.535819696292	-3.75113309217127	2.42138962602888e-29	1.66330841234138e-26	nanos1	14	5117072	5119497	+	2426	protein_coding	nanos homolog 1 [Source:ZFIN;Acc:ZDB-GENE-030131-1623]	-
ENSDARG00000074185	1969.49414271468	1691.37022740755	1593.59442204656	6433.68529569608	6678.84103717391	6525.94232664349	1751.48626405626	6546.15621983783	-1.90123800617511	5.02200278794881e-29	3.32196184417651e-26	pcsk9	20	7398090	7432867	+	2004	protein_coding	proprotein convertase subtilisin/kexin type 9 [Source:ZFIN;Acc:ZDB-GENE-060927-1]	-
ENSDARG00000017058	15402.6742359436	16886.7729256906	15069.9170878289	5150.56831581046	4922.05654659805	4940.02275918431	15786.454749821	5004.21587386427	1.65748183264695	1.35079718757515e-28	8.61615634646152e-26	large2	18	45114392	45264117	+	7656	protein_coding	LARGE xylosyl- and glucuronyltransferase 2 [Source:ZFIN;Acc:ZDB-GENE-050419-253]	-
ENSDARG00000099315	502.743058216564	532.372502686761	549.920698099675	1868.36312588361	1708.18491962755	1770.40635666605	528.345419667667	1782.31813405907	-1.75541409521207	6.04466903856011e-28	3.72268238029943e-25	nsdhl	14	14646717	14659127	-	1686	protein_coding	NAD(P) dependent steroid dehydrogenase-like [Source:ZFIN;Acc:ZDB-GENE-050417-163]	-
ENSDARG00000012694	6350.43863010396	6190.64289602874	5492.67585631623	696.865256317191	814.492809411452	1169.15724244362	6011.25246081631	893.505102724088	2.75068072803062	7.56025026580301e-28	4.50086899157472e-25	c3a.1	1	56130222	56176976	-	5069	protein_coding	complement component c3a, duplicate 1 [Source:ZFIN;Acc:ZDB-GENE-990415-35]	-
novel.3082	4847.93057133725	5814.66776280832	5381.64673674741	1578.75678559594	1407.58757339172	1414.76917265279	5348.08169029766	1467.03784388015	1.86598680631236	1.26301326272676e-27	7.27658608783871e-25	-	CHR_ALT_CTG6_1_3	7347019	7416264	+	5896	-	PF00664:ABC transporter transmembrane region|PF00005:ABC transporter	ABC_membrane
ENSDARG00000058953	1925.15549462161	2399.81923876503	2214.05126669584	580.218258145771	509.395502902632	545.68080422036	2179.67533336083	545.098188422921	1.99938466530794	2.02106892324115e-27	1.12800909278397e-24	abcc4	6	7322587	7390458	+	4305	protein_coding	ATP-binding cassette, sub-family C (CFTR/MRP), member 4 [Source:ZFIN;Acc:ZDB-GENE-030616-511]	-
ENSDARG00000104472	2274.14356348318	2049.7377097609	2489.66472821373	641.55848994281	658.794183965948	651.260593224299	2271.18200048593	650.537755711019	1.80343211528959	3.85608702791497e-26	2.0869610399564e-23	si:ch211-39i2.2	14	7724876	7744153	-	1531	antisense	si:ch211-39i2.2 [Source:ZFIN;Acc:ZDB-GENE-041008-126]	-
ENSDARG00000090352	10456.7695551104	16165.8949843093	8163.90585064838	1302.22295372404	1585.78600020219	1329.19397524959	11595.523463356	1405.73430972527	3.04409883667063	5.98301776403238e-25	3.14284403722407e-22	CR855311.1	16	31623975	31628687	-	3977	processed_transcript	uncharacterized LOC101883708 [Source:NCBI gene;Acc:101883708]	-
ENSDARG00000020693	52.205182432161	46.6084875893079	58.7801221246683	285.584030005891	298.797362126632	261.171057009744	52.5312640487124	281.850816380756	-2.4301824283795	1.7650363184188e-24	9.00672818484564e-22	sesn1	20	32152355	32231157	+	4992	protein_coding	sestrin 1 [Source:ZFIN;Acc:ZDB-GENE-040718-408]	-
ENSDARG00000071196	937.547865322781	871.060845835732	950.931753483523	2709.02597477419	2746.77575063398	2569.47865449587	919.846821547345	2675.09345996801	-1.54028068011541	1.02719957403452e-23	5.09605122007127e-21	cavin2b	6	8707812	8736766	-	3403	protein_coding	caveolae associated protein 2b [Source:ZFIN;Acc:ZDB-GENE-040912-149]	-
ENSDARG00000104267	4518.25126858073	3088.58911091814	3283.8494893648	19193.4590870508	18876.4333531445	15610.2496457824	3630.22995628789	17893.3806953259	-2.30094542260979	1.41222139741001e-23	6.81683085344398e-21	postnb	15	32710094	32741733	+	5848	protein_coding	periostin, osteoblast specific factor b [Source:ZFIN;Acc:ZDB-GENE-030131-9120]	-
ENSDARG00000056218	153.754989354995	183.326717851278	207.689764840495	764.23895353689	714.593691351042	733.501692027367	181.590490682256	737.444778971766	-2.02909664115114	3.23118551547215e-23	1.51865719227191e-20	tnika	2	25657958	25817227	+	6996	protein_coding	TRAF2 and NCK interacting kinase a [Source:ZFIN;Acc:ZDB-GENE-030131-3767]	-
ENSDARG00000061672	17.1633476489296	5.17872084325643	7.83734961662245	271.505944019685	280.797521034666	167.816296206261	10.0598060362695	240.039920420204	-4.50736206300941	3.97408553054419e-23	1.81992737373126e-20	si:ch73-334d15.1	24	36721341	36727922	-	1817	protein_coding	si:ch73-334d15.1 [Source:ZFIN;Acc:ZDB-GENE-091118-35]	-
novel.738	3577.84284531646	5445.94283876846	3620.85552287957	694.854101176304	713.693699296444	864.64290363226	4214.8804023215	757.730234701669	2.47599983334013	5.03737614269396e-23	2.24918844771285e-20	-	7	69077604	69084628	+	6843	-	-	-
novel.1779	2661.74916455484	2832.76030126127	2827.9769866646	982.449286323081	988.191275948922	1034.6819322386	2774.1621508269	1001.77416483687	1.46943680911414	8.06930793726341e-23	3.51506926242743e-20	-	CHR_ALT_CTG18_1_46	41374459	41384560	-	1553	-	PF00354:Pentaxin family	-
ENSDARG00000069029	42.193229636952	58.001673444472	58.7801221246683	357.985615077806	274.497576652478	375.641775614015	52.9916750686975	336.041655781433	-2.67824772859781	1.63232693501026e-22	6.94127596649601e-20	acss2l	2	54586647	54639964	-	2043	protein_coding	acyl-CoA synthetase short chain family member 2 like [Source:ZFIN;Acc:ZDB-GENE-130530-723]	-
ENSDARG00000105779	153.754989354995	215.434787079467	266.469886965163	10.0557757044328	13.4998808189743	21.1159578007878	211.886554466542	14.890538108065	3.83827888052627	1.92691673706719e-22	8.00342626139999e-20	BX322787.1	7	41401488	41403022	-	827	protein_coding	-	-
novel.174	462.695247035728	507.51464263913	242.957838115296	38.2119476768445	41.3996345115213	34.4523522012854	404.389242596718	38.0213114632171	3.4108092827313	4.66281116090968e-22	1.89267743940561e-19	-	14	48847639	48859931	+	532	-	-	-
ENSDARG00000068275	23548.8281138168	25336.3738535478	27816.0600143292	8964.72404050181	8712.82308056604	9228.78492514433	25567.0873272312	8968.77734873739	1.51127095860952	1.0482543259106e-21	4.1604049468363e-19	ptx3a	18	41364437	41375120	-	2164	protein_coding	pentraxin 3, long a [Source:ZFIN;Acc:ZDB-GENE-030131-8720]	-
ENSDARG00000078088	49.3446244906727	45.5727434206566	50.9427725080459	243.349772047273	228.597981867966	222.273240008293	48.6200468064584	231.406997974511	-2.25219063091697	2.11222949328865e-21	8.2009605978555e-19	si:ch211-186j3.6	7	47417529	47850702	-	10842	protein_coding	si:ch211-186j3.6 [Source:ZFIN;Acc:ZDB-GENE-130530-842]	-
ENSDARG00000024759	131.585665308461	240.292647127098	228.589363818155	11.061353274876	10.7999046551795	18.8932254007049	200.155892084571	13.5848277769201	3.89110826073876	3.74312095468333e-21	1.42238596277967e-18	inhbab	2	21485492	21504467	+	4118	protein_coding	inhibin subunit beta Ab [Source:ZFIN;Acc:ZDB-GENE-050525-2]	-
ENSDARG00000058160	971.159421135269	1039.88714532589	235.120488498673	21.1171289793088	29.6997378017436	18.8932254007049	748.722351653278	23.2366973939191	5.00639962151512	3.93206951009011e-21	1.4630575302127e-18	tnfaip2b	13	7442023	7453702	+	2181	protein_coding	tumor necrosis factor, alpha-induced protein 2b [Source:ZFIN;Acc:ZDB-GENE-081107-56]	-
ENSDARG00000030733	203.814753331039	242.364135464401	144.990967907515	2.01115514088655	12.5998887643761	3.3340986001244	197.056618900985	5.98171416846233	4.9977833998318	4.27805470741275e-21	1.55930728723248e-18	b3gat2	13	27951688	28009574	+	1674	protein_coding	beta-1,3-glucuronyltransferase 2 (glucuronosyltransferase S) [Source:ZFIN;Acc:ZDB-GENE-040801-191]	-
ENSDARG00000093549	4.29083691223241	6.21446501190772	9.14357455272619	115.641420600977	106.199062442598	103.357056603856	6.54962549228877	108.399179882477	-4.12913351841043	4.41974763532851e-21	1.57873385533934e-18	selenop	8	31435452	31443334	+	2665	protein_coding	selenoprotein P [Source:ZFIN;Acc:ZDB-GENE-030311-1]	-
ENSDARG00000103380	136.591641706065	113.931858551641	56.1676722524609	917.086744244268	888.292157888512	801.295030229897	102.230390836722	868.891310787559	-3.07444685725923	6.72740433482641e-21	2.35591061607842e-18	si:ch73-21k16.1	20	46867816	46921035	+	2701	protein_coding	si:ch73-21k16.1 [Source:ZFIN;Acc:ZDB-GENE-081031-51]	-
novel.2301	19.3087661050458	12.4289300238154	19.5933740415561	156.870100989151	187.198347356444	133.363944004976	17.1103567234725	159.144130783524	-3.21562683324312	7.14200700841466e-21	2.45300471481319e-18	-	CHR_ALT_CTG23_1_33	31398272	31420386	+	2181	-	PF04908:SH3-binding, glutamic acid-rich protein	-
ENSDARG00000062632	146.603594501274	259.971786331473	333.087358706454	8.04462056354621	15.2998649281709	18.8932254007049	246.554246513067	14.0792369641407	4.13111453162878	2.59509058779941e-20	8.74496564115048e-18	duox	25	31958911	32018990	+	4847	protein_coding	dual oxidase [Source:ZFIN;Acc:ZDB-GENE-091117-14]	-
ENSDARG00000037859	120.85857302788	199.898624549698	178.952816246212	16.0892411270924	15.2998649281709	17.7818592006635	166.57000460793	16.3903217519756	3.344299579488	3.04701709532828e-20	9.89782421135285e-18	il11a	16	12611362	12617155	+	660	protein_coding	interleukin 11a [Source:ZFIN;Acc:ZDB-GENE-051019-1]	-
ENSDARG00000088595	1132.06580534398	1704.83490160002	1451.21590401126	253.405547751706	277.197552816273	344.523522012854	1429.37220365175	291.708874193611	2.29309843337657	3.04804217034942e-20	9.89782421135285e-18	crispld2	7	69088015	69121896	-	1539	protein_coding	cysteine-rich secretory protein LCCL domain containing 2 [Source:ZFIN;Acc:ZDB-GENE-130131-1]	-
ENSDARG00000103519	95.8286910398571	151.218648623088	126.703818802063	6.03346542265966	7.19993643678632	10.0022958003732	124.583719488336	7.74523255327306	4.01515290174739	3.27767128068629e-20	1.04534301916173e-17	adamts1	1	673163	681116	-	2736	protein_coding	ADAM metallopeptidase with thrombospondin type 1 motif, 1 [Source:ZFIN;Acc:ZDB-GENE-070814-1]	-
novel.2247	7940.19370608607	7805.36805495609	8807.87474414752	3138.40759735347	3167.97203218598	3079.5957403149	8184.47883506323	3128.65845661812	1.38721005716939	4.12819993444725e-20	1.2935026461268e-17	-	CHR_ALT_CTG23_1_19	21663470	21675792	+	2830	-	PF00106:short chain dehydrogenase	adh_short
ENSDARG00000045051	261.741051646177	210.256066236211	504.202825336044	12.0669308453193	9.89991260058118	25.5614226009537	325.399981072811	15.8427553489514	4.37434233915343	6.56626678315949e-20	2.02195732322808e-17	slc16a3	12	33350256	33359654	-	3126	protein_coding	solute carrier family 16 (monocarboxylate transporter), member 3 [Source:ZFIN;Acc:ZDB-GENE-030131-5487]	-
ENSDARG00000069100	230.990053775178	175.040764502067	189.402615735042	701.893144169407	718.193659569435	702.383438426206	198.477811337429	707.490080721683	-1.82861947226132	1.10393060443839e-19	3.34172891445247e-17	aldh9a1a.1	8	21094884	21103522	-	2504	protein_coding	aldehyde dehydrogenase 9 family, member A1a, tandem duplicate 1 [Source:ZFIN;Acc:ZDB-GENE-030131-1257]	-
ENSDARG00000103775	2314.19137466401	2891.79771887439	2605.91874752696	851.724202165455	770.393198736136	872.422467032551	2603.96928035512	831.513289311381	1.64692638215014	1.48709677751936e-19	4.42659140774931e-17	thbs1a	KN150104.1	1741	17962	+	5656	protein_coding	thrombospondin 1a [Source:ZFIN;Acc:ZDB-GENE-120402-2]	-
ENSDARG00000062054	173.06375546004	125.325044406806	152.828317524138	20.1115514088655	20.6998172557607	22.2273240008293	150.405705796995	21.0128975551518	2.84413694169884	3.52024897924896e-19	1.03068273392437e-16	cpt1ab	25	23591990	23645806	+	5280	protein_coding	carnitine palmitoyltransferase 1Ab (liver) [Source:ZFIN;Acc:ZDB-GENE-030131-3250]	-
ENSDARG00000006636	2333.50014076906	2444.35623801704	3064.40370009938	709.937764732953	685.793945603897	822.410988030685	2614.08669296182	739.380899455845	1.82182888644425	4.69439305051383e-19	1.35228806261576e-16	slitrk2	14	19258702	19261733	+	3032	protein_coding	SLIT and NTRK-like family, member 2 [Source:ZFIN;Acc:ZDB-GENE-080327-7]	-
ENSDARG00000056795	882.482124949132	653.554570418961	807.247010512112	210.165712222645	173.69846653747	214.493676608003	781.094568626735	199.452618456039	1.97143715332981	9.96793316719835e-19	2.82582994232004e-16	serpine1	7	26265584	26270014	-	1789	protein_coding	serpin peptidase inhibitor, clade E (nexin, plasminogen activator inhibitor type 1), member 1 [Source:ZFIN;Acc:ZDB-GENE-070912-60]	-
ENSDARG00000042641	2372.11767297915	2899.04792805495	4038.84750243277	15061.5408500994	13247.8830436868	16854.9797898289	3103.33770115562	15054.8012278717	-2.27881465363496	1.65716379707004e-18	4.62452272119858e-16	cyp51	19	598657	617246	-	2597	protein_coding	cytochrome P450, family 51 [Source:ZFIN;Acc:ZDB-GENE-040625-2]	-
ENSDARG00000043581	1920.149518224	1445.8988594372	1405.49803124763	408.26449359997	365.396774166906	273.396085210201	1590.51546963627	349.019117659025	2.18796315329389	2.55364444497529e-18	7.01662919803979e-16	gadd45aa	2	10280645	10284572	+	1253	protein_coding	growth arrest and DNA-damage-inducible, alpha, a [Source:ZFIN;Acc:ZDB-GENE-040426-1501]	-
ENSDARG00000099371	9913.97868571298	10226.9379212628	8392.49521446653	3149.46895062834	3533.36880635288	3002.91147251204	9511.13727381411	3228.58307649776	1.55870482662332	4.87314465600672e-18	1.31870247812546e-15	cygb1	3	6639796	6669640	+	6673	protein_coding	cytoglobin 1 [Source:ZFIN;Acc:ZDB-GENE-020513-1]	-
ENSDARG00000032816	35.0418347832313	49.7157200952617	56.1676722524609	243.349772047273	253.797759396718	344.523522012854	46.975075710318	280.557017818948	-2.59647498415107	5.58572077914021e-18	1.4889697479917e-15	tm7sf2	10	26972755	26978376	+	1712	protein_coding	transmembrane 7 superfamily member 2 [Source:ZFIN;Acc:ZDB-GENE-041212-19]	-
ENSDARG00000098108	1041.9582301871	1343.36018674072	1297.08136155101	384.130631909332	322.197155546188	374.530409413974	1227.46659282628	360.286065623164	1.76826958087997	5.98503390713118e-18	1.5719515526671e-15	dusp2	8	40628926	40633991	+	3241	protein_coding	dual specificity phosphatase 2 [Source:ZFIN;Acc:ZDB-GENE-040801-188]	-
ENSDARG00000057263	2845.54001229546	3223.2358528428	5337.23508891989	651.614265647243	663.294144238939	733.501692027367	3802.00365135272	682.803367304517	2.47693707439759	7.12126789248982e-18	1.84327310956331e-15	zgc:173729	16	51281959	51288178	-	1492	protein_coding	zgc:173729 [Source:ZFIN;Acc:ZDB-GENE-071004-64]	-
ENSDARG00000092281	739.454227874718	836.881288270239	500.284150527733	152.847790707378	141.298752571931	116.693451004354	692.206555557563	136.946664761221	2.33773339262271	2.26686074176888e-17	5.78373326399889e-15	flnb	23	19606291	19652915	+	7979	protein_coding	filamin B, beta (actin binding protein 278) [Source:ZFIN;Acc:ZDB-GENE-041026-1]	-
novel.2917	1219.31282255938	966.34930935165	1850.920734459	236.31072905417	233.097942140957	266.727888009952	1345.52762212334	245.37885306836	2.4547493065261	3.39027728633366e-17	8.52821863858015e-15	-	CHR_ALT_CTG5_1_60	65086674	65092891	+	3055	-	PF01195:Peptidyl-tRNA hydrolase	-
ENSDARG00000044982	2119.67343464281	2079.77429065178	2182.70186822935	797.423013361518	889.19214994311	745.726720227823	2127.38319784131	810.780627844151	1.39105389688353	5.38768352051671e-17	1.33644482883928e-14	dhrs3a	23	21663631	21674679	+	1723	protein_coding	dehydrogenase/reductase (SDR family) member 3a [Source:ZFIN;Acc:ZDB-GENE-040801-217]	-
ENSDARG00000061591	468.416362918705	471.263596736335	492.44680091111	166.925876693584	165.598538046085	168.927662406303	477.375586855383	167.150692381991	1.51353707379055	5.46975371289586e-17	1.33821645633315e-14	abcb10	13	24263049	24277532	+	3882	protein_coding	ATP-binding cassette, sub-family B (MDR/TAP), member 10 [Source:ZFIN;Acc:ZDB-GENE-040525-2]	-
ENSDARG00000074301	9882.51254835661	12130.6357032439	8119.49420282085	2943.32554868747	2962.77384373757	2656.1652180991	10044.2141514738	2854.08820350805	1.81527231006873	6.23716717239573e-17	1.505348725662e-14	cth	6	37409558	37422841	-	1828	protein_coding	cystathionase (cystathionine gamma-lyase) [Source:ZFIN;Acc:ZDB-GENE-030131-774]	-
ENSDARG00000005481	677.237092647349	822.380869909121	539.470898610845	160.892411270924	165.598538046085	184.486789206883	679.696287055772	170.325912841298	1.9983020585844	1.0931177632385e-16	2.60307776685861e-14	nfkbiaa	20	16881883	16884737	+	1553	protein_coding	nuclear factor of kappa light polypeptide gene enhancer in B-cells inhibitor, alpha a [Source:ZFIN;Acc:ZDB-GENE-040426-2227]	-
ENSDARG00000019976	1473.90247935183	1783.55145841751	2415.20990685582	7729.87478399747	7060.43766832358	7690.65410428694	1890.88794820839	7493.65551886933	-1.98748347751857	1.11100669601029e-16	2.61086573562418e-14	idi1	24	3469373	3477103	-	3274	protein_coding	isopentenyl-diphosphate delta isomerase 1 [Source:ZFIN;Acc:ZDB-GENE-050913-44]	-
ENSDARG00000003938	5280.58995998735	6685.72860864405	8085.53235448216	1828.14002306588	1849.48367219948	1959.3386106731	6683.95030770452	1878.98743531282	1.83053451292006	1.13419099776696e-16	2.63073392469065e-14	rpa1	15	26498339	26538989	-	2421	protein_coding	replication protein A1 [Source:ZFIN;Acc:ZDB-GENE-030912-3]	-
ENSDARG00000016691	3446.97231949337	5462.51474546688	7565.65482991287	788.372815227529	777.593135172922	1028.01373503836	5491.71396495771	864.659895146269	2.66701584250476	1.19413544013342e-16	2.73426396933114e-14	cd9b	4	4234994	4261673	-	1944	protein_coding	CD9 molecule b [Source:ZFIN;Acc:ZDB-GENE-040426-2768]	-
ENSDARG00000075261	4777.84690177079	7413.85675920591	3035.66675150509	725.021428289602	798.292952428683	600.137748022392	5075.79013749393	707.817376246892	2.84204876963378	1.42713995253109e-16	3.22642019648169e-14	timp2b	3	57632965	57666996	-	3530	protein_coding	TIMP metallopeptidase inhibitor 2b [Source:ZFIN;Acc:ZDB-GENE-040426-2655]	-
ENSDARG00000037121	9708.01851392582	8385.38478940081	12943.382891852	3024.77733189338	2663.97648161094	2762.85637330308	10345.5953983929	2817.20339560247	1.8765887421713	2.17817756711412e-16	4.86278141858227e-14	mat2ab	5	69199198	69212184	-	2035	protein_coding	methionine adenosyltransferase II, alpha b [Source:ZFIN;Acc:ZDB-GENE-050327-6]	-
ENSDARG00000041792	156.615547296483	204.041601224303	71.8423714857057	8.04462056354621	8.09992849138461	6.66819720024879	144.166506668831	7.60424875172654	4.2440560742559	2.67828684279056e-16	5.90545716200485e-14	cx28.1	20	40739964	40774857	+	805	protein_coding	connexin 28.1 [Source:ZFIN;Acc:ZDB-GENE-070320-1]	-
ENSDARG00000001953	190.942242594342	160.540346140949	193.321290543354	34.1896373950714	44.9996027299145	37.7864508014098	181.601293092882	38.9918969754652	2.21562962477968	2.93348768952687e-16	6.38927928474999e-14	pfkfb3	4	25472505	25485404	-	3827	protein_coding	6-phosphofructo-2-kinase/fructose-2,6-biphosphatase 3 [Source:ZFIN;Acc:ZDB-GENE-040426-2724]	-
ENSDARG00000036175	37.1872532393475	43.501255083354	56.1676722524609	211.171289793088	196.198267902427	200.045916007464	45.6187268583875	202.47182456766	-2.17176325192216	2.97751420266274e-16	6.40703658548875e-14	pcdh1b	14	37545341	37831941	+	7425	protein_coding	protocadherin 1b [Source:ZFIN;Acc:ZDB-GENE-091015-2]	-
novel.133	582.123541092863	432.941062496238	651.806243115767	139.775282291615	119.698943261572	146.700338405473	555.623615568289	135.391521319554	2.0379153193905	3.04018353693028e-16	6.42460072750089e-14	-	13	859377	861727	+	2163	-	-	-
ENSDARG00000060113	802.38650258746	632.839687045936	753.691788131858	222.232643067964	238.497894468547	248.946028809288	729.639325921751	236.5588554486	1.62586946433031	3.05762072697411e-16	6.42460072750089e-14	znf395a	17	16090160	16108384	+	3020	protein_coding	zinc finger protein 395a [Source:ZFIN;Acc:ZDB-GENE-061215-52]	-
ENSDARG00000099336	249.583680394852	280.686669704499	165.890566885175	1278.0890920334	1197.88942467032	893.538424833338	232.053638994842	1123.17231384569	-2.27169511189825	3.64642914140787e-16	7.57270051924936e-14	mvda	18	31056645	31068755	+	1813	protein_coding	mevalonate (diphospho) decarboxylase a [Source:ZFIN;Acc:ZDB-GENE-041114-127]	-
ENSDARG00000045190	70.7988090518347	118.074835226247	91.4357455272619	8.04462056354621	7.19993643678632	5.55683100020733	93.4364632684477	6.93379600017995	3.74038907976715	5.6909291338005e-16	1.16827579689284e-13	ch25h	12	17042754	17043874	+	1121	protein_coding	cholesterol 25-hydroxylase [Source:ZFIN;Acc:ZDB-GENE-041212-81]	-
ENSDARG00000093303	341.121534522477	708.44901135748	462.403627380724	79.4406280650188	87.2992292960341	67.7933382025294	503.991391086893	78.1777318545275	2.68559755632338	5.77028768782066e-16	1.1711061148236e-13	ifitm1	5	33258289	33259079	-	700	protein_coding	interferon induced transmembrane protein 1 [Source:ZFIN;Acc:ZDB-GENE-060526-259]	-
ENSDARG00000103454	84.386459273904	70.4306034682875	104.497994888299	361.002347789136	322.197155546188	311.18253601161	86.4383525434969	331.460679782311	-1.94649440500657	8.47247923822705e-16	1.70020763140152e-13	trpm6	5	25317061	25358683	+	6336	protein_coding	transient receptor potential cation channel, subfamily M, member 6 [Source:ZFIN;Acc:ZDB-GENE-111212-1]	-
novel.91	102.264946408206	161.576090309601	73.1485964218095	8.04462056354621	2.69997616379487	5.55683100020733	112.329877713205	5.43380924251614	4.389158152536	9.78932055150191e-16	1.94263627833138e-13	-	12	1057004	1067122	+	2605	-	PF00169:PH domain	PH
ENSDARG00000037861	158.760965752599	214.399042910816	79.6797211023282	6.03346542265966	12.5998887643761	7.77956340029026	150.946576588581	8.80430586244199	4.08973860024316	1.05552655922197e-15	2.0716158623851e-13	slc2a3b	16	12474861	12496632	-	4303	protein_coding	solute carrier family 2 (facilitated glucose transporter), member 3b [Source:ZFIN;Acc:ZDB-GENE-121031-5]	-
ENSDARG00000042816	13539.020737064	16281.8983311982	22907.2667044513	4009.23777335734	3632.3679323587	4749.97913897722	17576.0619242378	4130.52828156442	2.08919402266367	1.8136352982196e-15	3.52081808980456e-13	mmp9	8	24281512	24295947	+	3134	protein_coding	matrix metallopeptidase 9 [Source:ZFIN;Acc:ZDB-GENE-040426-2132]	-
ENSDARG00000104818	278.904399295107	266.186251343381	301.737960239964	751.166445121128	715.49368340564	824.633720430768	282.27620362615	763.764616319178	-1.43710049188095	2.11223065977864e-15	4.04040779289656e-13	si:ch211-93f2.1	25	30380705	30383617	-	813	protein_coding	si:ch211-93f2.1 [Source:ZFIN;Acc:ZDB-GENE-041014-96]	-
ENSDARG00000013711	253.874517307084	373.903644883114	374.886556661774	73.4071626423592	83.6992610776409	72.2388030026953	334.221572950657	76.4484089075651	2.12304540530861	2.12653041731398e-15	4.04040779289656e-13	zgc:77486	8	19268474	19280856	-	4130	protein_coding	zgc:77486 [Source:ZFIN;Acc:ZDB-GENE-040426-2056]	-
ENSDARG00000020884	51.4900429467889	48.6799759266104	70.536146549602	220.221487927078	223.198029540376	255.614226009537	56.9020551410005	233.011247825663	-2.04738328382895	2.63132829490935e-15	4.94689719442957e-13	gli2b	11	43661735	43713750	+	3988	protein_coding	GLI family zinc finger 2b [Source:ZFIN;Acc:ZDB-GENE-050523-1]	zf-C2H2
novel.2837	150.894431413506	128.432276912759	101.885545016092	17.0948186975357	17.9998410919658	6.66819720024879	127.070751114119	13.9209523299168	3.1760636845945	4.25457735985607e-15	7.8569707247675e-13	-	CHR_ALT_CTG5_1_34	37106626	37122988	-	2036	-	PF09240:Interleukin-6 receptor alpha chain, binding	-
ENSDARG00000075265	208.105590243272	247.542856307657	104.497994888299	22.1227065497521	17.9998410919658	20.0045916007464	186.715480479743	20.0423797474881	3.22552641491169	4.267223741895e-15	7.8569707247675e-13	plaua	13	25297257	25305179	-	2408	protein_coding	plasminogen activator, urokinase a [Source:ZFIN;Acc:ZDB-GENE-090313-278]	-
ENSDARG00000001452	3803.82692269403	3087.55336674948	4627.95494861555	1145.35285273489	1011.59106936848	1225.83691864574	3839.77841268636	1127.59361358304	1.76780578313781	5.18730227873949e-15	9.4535937447232e-13	adam8a	13	24671481	24679636	+	3337	protein_coding	ADAM metallopeptidase domain 8a [Source:ZFIN;Acc:ZDB-GENE-030616-622]	-
ENSDARG00000018179	847.440290165901	910.41912424448	947.013078675212	2224.33758582053	2262.5800252601	2016.01828687522	901.624164361864	2167.64529931862	-1.26657809407549	7.28735895975322e-15	1.31466900021407e-12	acvrl1	23	27835647	27857104	-	2847	protein_coding	activin A receptor like type 1 [Source:ZFIN;Acc:ZDB-GENE-021003-1]	-
ENSDARG00000070230	711.563787945208	567.587804420905	504.202825336044	189.048583243336	156.598617500102	165.593563806178	594.451472567386	170.413588183206	1.80520457329239	7.84126683306189e-15	1.40045025638485e-12	aldh1l2	4	9028819	9048975	+	3075	protein_coding	aldehyde dehydrogenase 1 family, member L2 [Source:ZFIN;Acc:ZDB-GENE-100426-6]	-
ENSDARG00000026417	73.659366993323	84.9310218294055	91.4357455272619	7.03904299310294	3.59996821839316	11.1136620004147	83.3420447833301	7.25089107063692	3.55331122335373	8.63067336432718e-15	1.52617649788993e-12	ccr12b.2	24	264839	265858	+	1020	protein_coding	chemokine (C-C motif) receptor 12b, tandem duplicate 2 [Source:ZFIN;Acc:ZDB-GENE-070301-2]	-
ENSDARG00000046098	338.97611606636	272.400716355288	156.746992332449	1302.22295372404	1405.78758928253	1223.61418624565	256.041274918032	1310.54157641741	-2.35013054990134	1.36659919137722e-14	2.39288838803894e-12	ebp	23	19147128	19153408	-	3140	protein_coding	EBP, cholestenol delta-isomerase [Source:ZFIN;Acc:ZDB-GENE-040718-12]	-
ENSDARG00000091111	925.390494071456	908.347635907178	709.280140304331	287.595185146777	279.897528980068	232.275535808666	847.672756760988	266.589416645171	1.66919969227298	1.38640413616471e-14	2.40399785164094e-12	si:ch211-15b10.6	7	22788718	22790630	-	1553	protein_coding	si:ch211-15b10.6 [Source:ZFIN;Acc:ZDB-GENE-160728-113]	-
novel.1538	253.874517307084	179.183741176672	248.182737859711	50.2788785221638	57.5994914942905	52.2342114019489	227.080332114489	53.3708604728011	2.08812940405204	1.41114018728773e-14	2.42336189855374e-12	-	CHR_ALT_CTG16_1_8	13511053	13595701	-	2155	-	PF09014:Beta-2-glycoprotein-1 fifth domain|PF00084:Sushi repeat (SCR repeat)	Sushi
ENSDARG00000100782	10.727092280581	7.250209180559	20.8995989776599	96.5354467625546	106.199062442598	111.136620004147	12.9589668129333	104.623709736433	-3.06496935743284	2.66053544078037e-14	4.52544409260357e-12	f7l	1	109798	119146	+	2870	protein_coding	zgc:163025 [Source:ZFIN;Acc:ZDB-GENE-070424-102]	-
novel.2907	129.440246852344	62.1446501190772	91.4357455272619	472.62145810834	491.395661810666	442.323747616503	94.3402141662278	468.780289178503	-2.30364674700415	2.69204871596032e-14	4.53584811953314e-12	-	CHR_ALT_CTG5_1_57	58846496	58938932	-	5179	-	PF13895:Immunoglobulin domain|PF07686:Immunoglobulin V-set domain|PF08205:CD80-like C2-set immunoglobulin domain	V-set
ENSDARG00000075172	405.484088205963	315.901971438642	381.417681342292	1022.67238914081	1115.99014770188	964.665861635992	367.601246995632	1034.44279949289	-1.49180953921009	2.82699934916378e-14	4.71871106318366e-12	fbxo25	23	35468834	35483310	-	2641	protein_coding	F-box protein 25 [Source:ZFIN;Acc:ZDB-GENE-040801-19]	-
ENSDARG00000019328	421.217156884148	355.260249847391	534.24599886643	1385.68589207084	1327.48828053248	1488.11934185552	436.90780186599	1400.43117148628	-1.68250352017038	3.36956607846614e-14	5.57226390383382e-12	plxna4	4	15217929	15420452	-	8676	protein_coding	plexin A4 [Source:ZFIN;Acc:ZDB-GENE-030131-4663]	-
ENSDARG00000075014	2789.75913243644	4464.05736688704	3806.3394638063	1006.58314801372	1041.29080717022	1142.48445364263	3686.71865437659	1063.45280294219	1.79340948527578	3.64775979004244e-14	5.97697154588605e-12	sqstm1	14	16765992	16771405	+	2131	protein_coding	sequestosome 1 [Source:ZFIN;Acc:ZDB-GENE-040426-2204]	-
ENSDARG00000114451	71.5139485372068	118.074835226247	83.5983959106394	2.01115514088655	6.29994438218803	10.0022958003732	91.0623932246976	6.10446510781592	3.91432074256117	3.87507700131475e-14	6.29171593122558e-12	mmp13a	10	38610741	38620514	+	2556	protein_coding	matrix metallopeptidase 13a [Source:ZFIN;Acc:ZDB-GENE-031202-2]	-
ENSDARG00000079455	27.1753004441386	21.750627541677	19.5933740415561	112.624687889647	120.598935316171	114.470718604271	22.8397673424572	115.898113936696	-2.31915605337687	4.10557286854144e-14	6.60590373262614e-12	nlgn4xa	1	32521469	32693950	+	5478	protein_coding	neuroligin 4 X-linked a [Source:ZFIN;Acc:ZDB-GENE-100309-2]	-
ENSDARG00000004672	3543.5161500186	5141.43405318498	5048.55937804096	1250.93849763144	1362.58797066181	1541.46491945751	4577.83652708151	1384.99712925025	1.72462613548758	4.90683411348316e-14	7.82464797025082e-12	ptk2ab	16	30735426	30870170	-	8799	protein_coding	protein tyrosine kinase 2ab [Source:ZFIN;Acc:ZDB-GENE-020114-1]	-
ENSDARG00000030289	178.069731857645	189.541182863185	143.684742971411	41.2286803881743	41.3996345115213	43.3432818016172	170.431885897414	41.9905322337709	2.02558223656216	5.06863170844892e-14	8.01112940822104e-12	jag1a	1	51104984	51157660	-	6678	protein_coding	jagged 1a [Source:ZFIN;Acc:ZDB-GENE-011128-2]	-
ENSDARG00000007077	32.8964163271151	41.4297667460514	31.3493984664898	187.037428102449	162.89856188229	135.586676405059	35.2251938465521	161.8408887966	-2.20042116089939	5.65059989756178e-14	8.85260650618013e-12	ankrd50l	9	32859967	32875568	+	6026	protein_coding	ankyrin repeat domain 50-like [Source:ZFIN;Acc:ZDB-GENE-041008-117]	-
ENSDARG00000013335	115.137457144903	145.00418361118	142.378518035308	31.1729046837416	27.899753692547	21.1159578007878	134.173386263797	26.7295387256921	2.31781287811509	6.15049908176108e-14	9.55199248697851e-12	anxa6	14	49251331	49360686	+	2178	protein_coding	annexin A6 [Source:ZFIN;Acc:ZDB-GENE-030707-3]	-
novel.3357	8.58167382446482	7.250209180559	2.61244987220748	64.3569645083697	78.2993087500512	76.6842678028611	6.1481109590771	73.113513687094	-3.48552530919341	6.72547371724459e-14	1.03549103956887e-11	-	CHR_ALT_CTG8_1_18	31435174	31440792	+	2487	-	PF04592:Selenoprotein P, N terminal region	-
ENSDARG00000093572	431.229109679357	291.044111391011	258.632537348541	1267.02773875853	1169.08967892318	1228.05965104582	326.968586139636	1221.39235624251	-1.89633021596355	7.03589924112371e-14	1.07402701236299e-11	lamc3	5	34407763	34542480	+	5075	protein_coding	laminin, gamma 3 [Source:ZFIN;Acc:ZDB-GENE-060531-121]	-
ENSDARG00000017676	1262.93633116707	1067.85223787948	1071.10444760507	3452.14779933177	3374.97020474359	2690.61757030039	1133.96433888387	3172.57852479191	-1.48363944587968	7.28142295372214e-14	1.10208655892778e-11	mmp2	7	35410050	35432901	-	3033	protein_coding	matrix metallopeptidase 2 [Source:ZFIN;Acc:ZDB-GENE-030131-9123]	-
ENSDARG00000104023	509.179313584913	538.586967698669	353.986957684114	86.4796710581218	125.998887643761	121.13891580452	467.251079655898	111.205824835467	2.07243013492124	1.1967090881079e-13	1.79606927005101e-11	mag	15	33891808	33933820	-	2795	protein_coding	myelin associated glycoprotein [Source:ZFIN;Acc:ZDB-GENE-041217-24]	-
ENSDARG00000101726	630.037886612792	596.588641143141	808.553235448216	1828.14002306588	1881.88338616502	2098.25938567829	678.393254401383	1936.09426496973	-1.51457481700321	1.40632745020418e-13	2.09308402172055e-11	si:ch211-93f2.1	25	30385691	30429750	-	3286	protein_coding	si:ch211-93f2.1 [Source:ZFIN;Acc:ZDB-GENE-041014-96]	-
ENSDARG00000103226	662.934302939907	742.628568922972	999.262076119362	2624.55745885695	2360.67915921131	2882.88392290756	801.60831599408	2622.70684699194	-1.71185927167314	1.51544990274557e-13	2.2368541539699e-11	dhcr7	2	28648888	28682476	-	3978	protein_coding	7-dehydrocholesterol reductase [Source:ZFIN;Acc:ZDB-GENE-030912-9]	-
ENSDARG00000060415	45.0537875784403	43.501255083354	58.7801221246683	175.976074827573	177.298434755863	185.598155406925	49.1117215954876	179.624221663454	-1.88441777559985	1.59360793953181e-13	2.3329375245933e-11	arhgef28a	5	34827614	34964830	-	8667	protein_coding	Rho guanine nucleotide exchange factor (GEF) 28 [Source:ZFIN;Acc:ZDB-GENE-060531-28]	-
ENSDARG00000093480	28.6055794148827	41.4297667460514	62.6987969329796	224.243798208851	230.397965977162	222.273240008293	44.2447143646379	225.638334731435	-2.38047519937011	1.62159256432774e-13	2.35460513812142e-11	pamr1	25	37340722	37365602	+	4857	protein_coding	peptidase domain containing associated with muscle regeneration 1 [Source:ZFIN;Acc:ZDB-GENE-100422-12]	-
ENSDARG00000040890	130.870525823088	83.8952776607542	37.8805231470085	793.400703079745	689.39391382229	571.242226821313	84.2154422102837	684.678947907783	-3.00871024891704	1.69520011048868e-13	2.44163499784902e-11	fdps	16	13993351	14025096	+	5435	protein_coding	farnesyl diphosphate synthase (farnesyl pyrophosphate synthetase, dimethylallyltranstransferase, geranyltranstransferase) [Source:ZFIN;Acc:ZDB-GENE-050506-78]	-
novel.2292	11196.2237829851	10301.5115014057	12841.4973468359	4350.12856973761	4957.15623672738	4207.63243335699	11446.4108770756	4504.97241327399	1.34515772933603	2.03354137279902e-13	2.90552391345524e-11	-	CHR_ALT_CTG23_1_29	28139284	28141472	-	983	-	-	-
ENSDARG00000059362	348.272929376197	263.079018837427	188.096390798939	1157.41978358021	1183.48955179675	945.772636235287	266.482779670854	1095.56065720408	-2.03410475568641	2.06095114670249e-13	2.92131646667512e-11	cavin1b	24	7631797	7668158	+	2874	protein_coding	caveolae associated protein 1b [Source:ZFIN;Acc:ZDB-GENE-030131-5509]	-
ENSDARG00000000551	4593.34091454479	3384.8119431524	5842.74413919203	1179.54249012996	1182.58955974215	1383.65091905162	4606.96566562974	1248.59432297458	1.88348630730224	2.17960160707317e-13	3.06517202380526e-11	slc1a4	13	24429918	24448278	-	4957	protein_coding	solute carrier family 1 (glutamate/neutral amino acid transporter), member 4 [Source:ZFIN;Acc:ZDB-GENE-030616-566]	-
ENSDARG00000003281	25.0298819880224	22.7863717103283	39.1867480831122	147.819902855162	143.998728735726	126.695746804727	29.001000593821	139.504792798538	-2.29344227572869	2.43915820401998e-13	3.40338793154662e-11	pik3ip1	5	20866572	20879527	-	2094	protein_coding	phosphoinositide-3-kinase interacting protein 1 [Source:NCBI gene;Acc:386643]	-
ENSDARG00000088072	120.85857302788	119.110579394898	173.727916501798	451.504329129031	476.095796882495	432.32145181613	137.899022974858	453.307192609219	-1.72601360398353	3.14092465039682e-13	4.34859800434784e-11	usp43b	3	25546672	25646149	-	4404	protein_coding	ubiquitin specific peptidase 43b [Source:ZFIN;Acc:ZDB-GENE-120524-2]	-
ENSDARG00000117393	1285.10565521361	1689.29873907025	1880.96390798939	426.364889867949	472.495828664102	564.574029621065	1618.45610075775	487.811582717705	1.72987683164433	3.16932476071116e-13	4.35416463279241e-11	CABZ01064941.1	KN150131.1	60456	70848	+	5473	lincRNA	thrombospondin-1-like [Source:NCBI gene;Acc:100535166]	-
ENSDARG00000010434	2049.58976507635	1603.33197307219	2498.80830276646	6175.25186009216	6326.04415177138	6358.12603043723	2050.576680305	6286.47401410025	-1.61660669325915	3.73208353274507e-13	5.08816884693336e-11	clu	20	39260475	39273987	-	1955	protein_coding	clusterin [Source:ZFIN;Acc:ZDB-GENE-040426-1774]	-
ENSDARG00000097026	58.6414378005096	53.8586967698669	48.3303226358384	191.059738384223	197.998252011624	170.039028606344	53.6101524020716	186.36567300073	-1.78869223725226	4.58169462105589e-13	6.19917166151956e-11	si:dkey-16m19.1	22	27134809	27136451	-	662	protein_coding	si:dkey-16m19.1 [Source:ZFIN;Acc:ZDB-GENE-030131-7281]	-
ENSDARG00000012684	6080.11590463332	5131.07661149847	5467.85758253026	2416.40290177519	2469.57819781771	2572.81275309599	5559.68336622068	2486.26461756296	1.16122733944615	6.53880351396162e-13	8.7602146068804e-11	atp2b1a	4	16076719	16124419	-	5951	protein_coding	ATPase plasma membrane Ca2+ transporting 1a [Source:ZFIN;Acc:ZDB-GENE-030925-29]	-
ENSDARG00000012450	1883.67740447003	1967.91392043744	2092.57234763819	922.114632096485	928.791800345435	919.099847434292	1981.38789084855	923.335426625404	1.10109822219186	6.57261342285539e-13	8.7602146068804e-11	vmp1	15	17343319	17373352	+	2205	protein_coding	vacuole membrane protein 1 [Source:ZFIN;Acc:ZDB-GENE-030131-8733]	-
ENSDARG00000007461	164.482081635576	130.503765250062	126.703818802063	458.543372122134	418.496305388205	390.089536214554	140.5632218959	422.376404574964	-1.58003129038606	6.80179998039346e-13	8.99852945554275e-11	srgap1a	18	12867400	13056801	-	3747	protein_coding	SLIT-ROBO Rho GTPase activating protein 1a [Source:ZFIN;Acc:ZDB-GENE-050420-284]	-
ENSDARG00000101869	158.045826267227	203.005857055652	163.278117012968	521.894759060061	476.095796882495	473.442001217664	174.776600111949	490.477519053407	-1.48997770521641	7.08524386124739e-13	9.30459230602046e-11	magi3a	23	26232185	26488622	-	4068	protein_coding	membrane associated guanylate kinase, WW and PDZ domain containing 3a [Source:ZFIN;Acc:ZDB-GENE-090312-48]	-
ENSDARG00000061436	31.466137356371	9.32169751786157	16.9809241693486	139.775282291615	169.198506264478	163.370831406095	19.2562530145271	157.448206654063	-2.99078618906777	7.14446241697632e-13	9.31387582242314e-11	col6a2	11	33921358	33960318	-	5960	protein_coding	collagen, type VI, alpha 2 [Source:ZFIN;Acc:ZDB-GENE-070501-7]	-
ENSDARG00000039701	61.5019957419979	95.2884635159183	66.6174717412908	247.372082329046	297.897370072034	300.068874011196	74.469310333069	281.779442137425	-1.92358098184414	8.18522452937889e-13	1.05933413112107e-10	emx2	13	19322686	19327657	+	1986	protein_coding	empty spiracles homeobox 2 [Source:ZFIN;Acc:ZDB-GENE-990415-54]	Homeobox
ENSDARG00000103511	1004.05583746238	1284.32276912759	1124.65966998532	420.33142444529	472.495828664102	423.430522215798	1137.6794255251	438.752591775063	1.37357594838089	1.06392448941905e-12	1.36702815690821e-10	zfand2a	3	43373867	43397134	+	5397	protein_coding	zinc finger, AN1-type domain 2A [Source:ZFIN;Acc:ZDB-GENE-040426-1596]	-
ENSDARG00000044954	7.86653433909275	5.17872084325643	3.91867480831122	56.3123439448235	67.4994040948717	62.2365072023221	5.65464333022013	62.0160850806724	-3.38512042029965	1.10357056786893e-12	1.40784073872423e-10	slit1a	13	555321	638485	-	6039	protein_coding	slit homolog 1a (Drosophila) [Source:ZFIN;Acc:ZDB-GENE-030722-3]	-
ENSDARG00000007127	1278.66939984526	1338.18146589746	1068.49199773286	3058.96696928845	2931.27412182663	2829.53834530557	1228.44762115853	2939.92647880688	-1.25814686425407	1.18524542659773e-12	1.50131087369046e-10	acat2	20	30922595	30931146	-	1945	protein_coding	acetyl-CoA acetyltransferase 2 [Source:ZFIN;Acc:ZDB-GENE-990714-22]	-
novel.2463	759.478133465136	673.233709623336	1372.84240784503	165.920299123141	84.5992531322392	170.039028606344	935.184750311168	140.186193620575	2.73899613074649	1.22400422767583e-12	1.53948700748524e-10	-	CHR_ALT_CTG25_1_18	22580184	22628333	+	3226	-	PF14752:Retinol binding protein receptor	-
ENSDARG00000103542	521.336684836238	481.621038422848	293.900610623342	109.607955178317	106.199062442598	100.022958003732	432.286111294142	105.276658541549	2.04035622757187	1.51486607571067e-12	1.8919935742792e-10	vegfaa	16	4287542	4317879	-	2658	protein_coding	vascular endothelial growth factor Aa [Source:ZFIN;Acc:ZDB-GENE-990415-273]	-
ENSDARG00000015611	205.960171787156	148.111416117134	244.2640630514	683.792747901428	668.694096566529	626.810536823387	199.44521698523	659.765793763781	-1.72865349692274	1.66225804490167e-12	2.06166171402387e-10	rasl11b	20	23022985	23026223	-	1713	protein_coding	RAS-like, family 11, member B [Source:ZFIN;Acc:ZDB-GENE-040426-793]	-
ENSDARG00000059367	48.6294850053006	50.751464263913	52.2489974441496	165.920299123141	158.398601609299	170.039028606344	50.5433155711211	164.785976446261	-1.70854251670702	2.01402334432297e-12	2.48072116755919e-10	mfap2	22	22888	24275	+	1298	protein_coding	microfibril associated protein 2 [Source:ZFIN;Acc:ZDB-GENE-030131-6710]	-
ENSDARG00000104108	38.6175322100917	24.8578600476309	23.5120488498673	156.870100989151	178.198426810461	121.13891580452	28.99581370253	152.069147868044	-2.36518070989477	2.08247987282164e-12	2.54747195401332e-10	slco1d1	4	77389668	77432218	-	3339	protein_coding	solute carrier organic anion transporter family, member 1D1 [Source:ZFIN;Acc:ZDB-GENE-030131-5044]	-
novel.2880	2259.12563429036	2323.17417028483	2005.05527691924	5057.04960175924	4579.1595737961	4841.11116738062	2195.78502716481	4825.77344764532	-1.13561633515455	2.17186838102953e-12	2.63874620987669e-10	-	CHR_ALT_CTG5_1_49	50972084	50994300	-	4124	-	PF00368:Hydroxymethylglutaryl-coenzyme A reductase|PF12349:Sterol-sensing domain of SREBP cleavage-activation	-
ENSDARG00000092467	1222.17338050086	1081.31691207194	1030.61147458585	2607.46264015942	2698.17617968567	2383.88049908894	1111.36725571955	2563.17310631134	-1.20467072887548	2.25327153486813e-12	2.70096623357944e-10	si:ch73-46j18.5	10	1708117	1718395	-	5624	protein_coding	si:ch73-46j18.5 [Source:ZFIN;Acc:ZDB-GENE-030131-7892]	-
ENSDARG00000101407	3.57569742686034	5.17872084325643	10.4497994888299	77.4294729241323	57.5994914942905	124.473014404644	6.4014059196489	86.500659607689	-3.83841875163018	2.25332569318778e-12	2.70096623357944e-10	tgm1l4	23	46191873	46201008	-	2310	protein_coding	transglutaminase 1 like 4 [Source:ZFIN;Acc:ZDB-GENE-050913-29]	-
ENSDARG00000096662	2722.53602081146	3364.09705977938	3607.79327351853	1281.10582474473	1109.69020331969	1296.96435544839	3231.47545136979	1229.25346117094	1.39419721132859	2.3780717104241e-12	2.83149071654496e-10	abcc3	12	695619	786808	+	5771	protein_coding	ATP-binding cassette, sub-family C (CFTR/MRP), member 3 [Source:ZFIN;Acc:ZDB-GENE-050517-16]	-
ENSDARG00000052734	1947.32481866814	1985.52157130452	1691.56129225434	4277.7269846657	4103.9637689682	3997.58422154915	1874.80256074233	4126.42499172768	-1.13765304262108	2.5211381375314e-12	2.98195543949078e-10	hmgcra	5	50972485	50992775	-	4304	protein_coding	3-hydroxy-3-methylglutaryl-CoA reductase a [Source:ZFIN;Acc:ZDB-GENE-040401-2]	-
ENSDARG00000096906	262.456191131549	283.793902210452	433.666678786442	71.3960075014726	77.3993166954529	88.9092960033173	326.638924042814	79.2348734000809	2.04094188961306	2.89210236273927e-12	3.39822027621865e-10	si:dkey-7i4.24	15	714203	721558	+	1564	protein_coding	si:dkey-7i4.24 [Source:ZFIN;Acc:ZDB-GENE-030131-1157]	-
ENSDARG00000004588	1089.87257570703	539.62271186732	991.424726502739	3753.82107046475	3780.86662136741	3427.45336092788	873.640004692364	3654.04701758668	-2.06403009593215	3.18442605198156e-12	3.7172450515288e-10	sox4a	19	28786149	28789409	-	3261	protein_coding	SRY (sex determining region Y)-box 4a [Source:ZFIN;Acc:ZDB-GENE-030131-8290]	HMG
novel.1286	15.0179291928134	15.5361625297693	19.5933740415561	77.4294729241323	90.8991975144272	118.916183404437	16.7158219213796	95.7482846143321	-2.53425894513105	4.89295787924479e-12	5.6745602417735e-10	-	CHR_ALT_CTG14_1_23	29728409	29752663	+	5945	-	PF15636:GHH signature containing HNH/Endo VII superfamily nuclease toxin	-
ENSDARG00000101010	499.882500275076	495.085712615315	471.54720193345	193.070893525109	219.598061321983	202.268648407547	488.838471607947	204.979201084879	1.25377343403005	7.33582692178016e-12	8.45276573051571e-10	hpdl	12	46869271	46881002	+	2182	protein_coding	4-hydroxyphenylpyruvate dioxygenase-like [Source:ZFIN;Acc:ZDB-GENE-071004-50]	-
ENSDARG00000023526	70.0836695664627	109.788881877036	58.7801221246683	8.04462056354621	1.79998410919658	8.89092960033173	79.5508911893891	6.24517809102484	3.70537193937619	1.54029904584436e-11	1.76344493325515e-09	ggt1a	8	40042632	40075983	-	2192	protein_coding	gamma-glutamyltransferase 1a [Source:ZFIN;Acc:ZDB-GENE-040426-1388]	-
ENSDARG00000070012	1198.57377748359	1189.03430561168	1865.28920875614	376.086011345785	381.596631149675	476.776099817789	1417.63243061713	411.48624743775	1.78420263518142	1.78456052984677e-11	2.03007968554544e-09	sesn2	19	43341115	43357457	+	2194	protein_coding	sestrin 2 [Source:ZFIN;Acc:ZDB-GENE-070108-1]	-
ENSDARG00000056245	154.470128840367	194.719903706442	177.646591310109	50.2788785221638	58.4994835488888	46.6773804017416	175.612207952306	51.8185808242647	1.75405090638237	1.81093456354383e-11	2.04704375347423e-09	zgc:162952	5	28526569	28553754	-	1507	processed_transcript	zgc:162952 [Source:ZFIN;Acc:ZDB-GENE-070424-98]	-
ENSDARG00000008767	65.7928326542303	88.0382543353593	92.7419704633656	245.360927188159	245.697830905333	285.621113410657	82.1910191509851	258.893290501383	-1.66681031294597	1.82893742295484e-11	2.05439134427506e-09	tle2b	22	21672656	21755966	-	3522	protein_coding	transducin like enhancer of split 2b [Source:ZFIN;Acc:ZDB-GENE-050208-677]	-
ENSDARG00000092903	1495.35666391299	1471.79246365348	1892.71993241432	584.240568427544	621.894509727418	697.93797362604	1619.95635332693	634.691017260334	1.35142954659778	2.28595200764528e-11	2.55169392853405e-09	zgc:153317	18	5523918	5527148	-	2209	protein_coding	zgc:153317 [Source:ZFIN;Acc:ZDB-GENE-060825-309]	-
ENSDARG00000087198	40.0478111808358	83.8952776607542	73.1485964218095	4.02231028177311	6.29994438218803	3.3340986001244	65.6972284211332	4.55211775469518	3.82113842949967	2.31586988991489e-11	2.56903330645217e-09	cthrc1a	19	12915498	12927089	+	1262	protein_coding	collagen triple helix repeat containing 1a [Source:ZFIN;Acc:ZDB-GENE-040808-22]	-
ENSDARG00000069920	828.846663546227	926.991030942901	950.931753483523	395.191985184208	424.796249770393	395.646367214762	902.25648265755	405.211534056454	1.15340728956952	2.41260263377472e-11	2.65981994069238e-09	cox17	9	21235476	21238616	-	1697	protein_coding	cytochrome c oxidase copper chaperone COX17 [Source:ZFIN;Acc:ZDB-GENE-040912-91]	-
novel.380	441.241062474566	168.82629949016	69.2299216134983	12.0669308453193	14.3998728735726	12.2250282004561	226.432427859408	12.8972773064494	4.13613839024198	2.50283909749389e-11	2.74237461848103e-09	-	2	51398586	51407078	-	6565	-	-	-
ENSDARG00000061383	55.0657403736492	49.7157200952617	60.0863470607721	8.04462056354621	3.59996821839316	4.44546480016586	54.9559358432277	5.36335119403508	3.36191200617353	2.66074692157931e-11	2.89761829386625e-09	serpinf2b	15	26540981	26552652	-	2092	protein_coding	serpin peptidase inhibitor, clade F (alpha-2 antiplasmin, pigment epithelium derived factor), member 2b [Source:ZFIN;Acc:ZDB-GENE-061215-114]	-
ENSDARG00000093089	4481.06401534138	4263.12299816869	5239.2682187121	1865.34639317228	2196.88060527442	1851.53608926908	4661.15174407406	1971.25436257193	1.24120286434081	2.78209108751346e-11	3.01140283775699e-09	tac3a	23	28139489	28141419	-	710	protein_coding	tachykinin 3a [Source:ZFIN;Acc:ZDB-GENE-090313-253]	-
ENSDARG00000014239	873.900451124667	747.807289766229	714.505040048746	1710.48744732401	1713.58487195514	1842.64515966875	778.737593646547	1755.57249298264	-1.17096073681093	2.95983640835349e-11	3.1844986899514e-09	esyt1b	6	52263236	52336619	+	5100	protein_coding	extended synaptotagmin-like protein 1b [Source:ZFIN;Acc:ZDB-GENE-040724-209]	-
ENSDARG00000076302	52.920321917533	39.3582784087489	48.3303226358384	156.870100989151	148.498689008718	167.816296206261	46.8696409873734	157.728362068043	-1.74298358257773	3.22779087975568e-11	3.45199671331955e-09	dtx4a	7	18557939	18601206	-	5506	protein_coding	si:ch211-119e14.2 [Source:ZFIN;Acc:ZDB-GENE-160728-59]	-
ENSDARG00000012824	168.772918547808	162.611834478252	152.828317524138	380.108321627559	389.696559641059	376.753141814057	161.404356850066	382.186007694225	-1.24061224238738	3.42472158297334e-11	3.64080520666094e-09	itga3b	12	5587347	5663189	-	3529	protein_coding	integrin, alpha 3b [Source:ZFIN;Acc:ZDB-GENE-050411-55]	-
novel.376	104.410364864322	97.3599518532209	88.8232956550544	24.1338616906386	12.5998887643761	21.1159578007878	96.8645374575324	19.2832360852675	2.34287703171017	3.5784580758384e-11	3.78173143399253e-09	-	2	43520789	43534427	-	5157	-	PF00629:MAM domain, meprin/A5/mu|PF11980:Domain of unknown function (DUF3481)	-
ENSDARG00000023217	1245.05784403277	1241.85725821289	1251.36348878738	492.733009517206	567.894986451521	611.251410022806	1246.09286367768	557.293135330511	1.16118617301427	4.11369520745867e-11	4.32179978854187e-09	crema	2	43159171	43196595	-	1760	protein_coding	cAMP responsive element modulator a [Source:ZFIN;Acc:ZDB-GENE-030131-7031]	TF_bZIP
ENSDARG00000075851	2365.6814176108	2371.85414621145	2720.86654190409	1135.29707703046	1145.68988550362	1230.2823834459	2486.13403524211	1170.42311532666	1.08662154870772	4.14504945412137e-11	4.32927387430454e-09	oafa	15	22390076	22431585	+	1738	protein_coding	OAF homolog a (Drosophila) [Source:ZFIN;Acc:ZDB-GENE-090917-1]	-
ENSDARG00000018980	610.729120507746	652.51882625031	713.198815112642	304.690003844313	276.297560761675	272.284719010159	658.815587290233	284.424094538716	1.21030299910295	4.30319953843712e-11	4.46832231142366e-09	zgc:91890	16	5597600	5605341	+	2071	protein_coding	zgc:91890 [Source:ZFIN;Acc:ZDB-GENE-040704-21]	-
ENSDARG00000039356	479.143455199286	470.227852567684	555.14559784409	223.238220638407	193.498291738632	195.600451207298	501.505635203686	204.112321194779	1.29546166382905	5.69728417347372e-11	5.88170493284628e-09	zgc:194209	4	4526248	4535189	-	2763	protein_coding	zgc:194209 [Source:ZFIN;Acc:ZDB-GENE-081022-75]	-
ENSDARG00000094408	228.12949583369	241.32839129575	148.909642715826	54.3011888039369	60.2994676580854	45.5660142017001	206.122509948422	53.3888902212408	1.94956105257316	1.20810902211932e-10	1.24004753649719e-08	MFAP4 (1 of many)	1	59140583	59141838	-	855	protein_coding	si:ch1073-110a20.1 [Source:ZFIN;Acc:ZDB-GENE-121214-183]	-
ENSDARG00000078619	838.858616341436	1040.92288949454	930.032154505863	424.353734727063	395.996504023247	348.96898681302	936.604553447281	389.773075187777	1.26365016023459	1.22301134001719e-10	1.2481704304404e-08	pnp5a	7	6652967	6668424	+	3076	protein_coding	purine nucleoside phosphorylase 5a [Source:ZFIN;Acc:ZDB-GENE-040426-2553]	-
ENSDARG00000027087	57.9262983151375	43.501255083354	18.2871491054524	218.210332786191	221.398045431179	222.273240008293	39.904900834648	220.627206075221	-2.43707409089739	1.24121145745583e-10	1.25954753580461e-08	tgfb2	16	2745006	2807527	-	1242	protein_coding	transforming growth factor, beta 2 [Source:ZFIN;Acc:ZDB-GENE-030723-3]	-
ENSDARG00000031618	35.0418347832313	13.4646741924667	31.3493984664898	138.769704721172	128.698863807555	154.479901805764	26.6186358140626	140.649490111497	-2.39032262689008	1.2778143714391e-10	1.28936523581369e-08	unm_sa1261	3	58506242	58543658	-	1654	protein_coding	un-named sa1261 [Source:ZFIN;Acc:ZDB-GENE-120411-10]	-
ENSDARG00000020741	207.3904507579	288.972623053709	274.307236581786	73.4071626423592	81.8992769684443	91.1320284034002	256.890103464465	82.1461560047346	1.64266740593213	1.36467108913353e-10	1.36927110404072e-08	fga	1	10063501	10071539	-	3142	protein_coding	fibrinogen alpha chain [Source:ZFIN;Acc:ZDB-GENE-031010-21]	-
ENSDARG00000032619	161.621523694087	163.647578646903	165.890566885175	393.180830043321	395.096511968649	353.414451613186	163.719889742055	380.563931208385	-1.21832515540994	1.44039099261246e-10	1.43717224179098e-08	tob1a	3	18185616	18189283	-	2279	protein_coding	transducer of ERBB2, 1a [Source:ZFIN;Acc:ZDB-GENE-031030-4]	-
ENSDARG00000018397	2347.08779099113	2179.20573084231	2872.38863449213	974.404665759535	945.891649382802	1120.2571296418	2466.22738544185	1013.51781492804	1.28282137767079	1.55923768835171e-10	1.54711028410898e-08	hpca	19	32622177	32710922	-	3765	protein_coding	hippocalcin [Source:ZFIN;Acc:ZDB-GENE-040426-1683]	-
ENSDARG00000086337	40.0478111808358	53.8586967698669	70.536146549602	0	0.899992054598289	4.44546480016586	54.8142181667682	1.78181895158805	5.01450975745042	1.5823204902473e-10	1.56133944507275e-08	si:dkey-102g19.3	21	4702773	4707754	+	838	protein_coding	si:dkey-102g19.3 [Source:ZFIN;Acc:ZDB-GENE-091204-230]	-
novel.3407	75.0896459640671	16.5719066984206	69.2299216134983	418.320269304403	376.196678822085	755.729016028197	53.6304914253287	516.748654718228	-3.26543528441901	1.85451516190634e-10	1.81987037316743e-08	-	CHR_ALT_CTG9_1_11	23914193	23994306	-	10522	-	PF00092:von Willebrand factor type A domain|PF00014:Kunitz/Bovine pancreatic trypsin inhibitor domain|PF01391:Collagen triple helix repeat (20 copies)	VWA
ENSDARG00000018923	77.2350644201833	65.251882625031	36.5742982109047	230.27726363151	228.597981867966	284.509747210615	59.6870817520397	247.79499757003	-2.0333734222834	1.86564130559336e-10	1.82078435616926e-08	fat2	14	26103330	26177156	-	16505	protein_coding	FAT atypical cadherin 2 [Source:ZFIN;Acc:ZDB-GENE-111031-1]	-
ENSDARG00000004979	207.3904507579	179.183741176672	88.8232956550544	691.837368464974	685.793945603897	634.590100223677	158.465829196542	670.740471430849	-2.07337019649259	1.9082618766296e-10	1.8522585389459e-08	elovl5	13	2394264	2417409	+	2696	protein_coding	ELOVL fatty acid elongase 5 [Source:ZFIN;Acc:ZDB-GENE-040407-2]	-
ENSDARG00000109678	5.00597639760448	2.07148833730257	6.5311246805187	43.2398355290609	45.8995947845128	67.7933382025294	4.53619647180858	52.310922838701	-3.54242739124251	2.03899921869377e-10	1.96846086734437e-08	dap1b	9	52398531	52402015	+	273	protein_coding	death associated protein 1b [Source:ZFIN;Acc:ZDB-GENE-000511-4]	-
ENSDARG00000053684	26.4601609587665	27.9650925535847	69.2299216134983	204.132246799985	233.097942140957	285.621113410657	41.2183917086165	240.9504341172	-2.57439371310326	2.05426093283488e-10	1.97253227206618e-08	aldob	14	21106444	21121199	+	5534	protein_coding	aldolase b, fructose-bisphosphate [Source:ZFIN;Acc:ZDB-GENE-030131-383]	-
ENSDARG00000097827	65.7928326542303	61.1089059504259	70.536146549602	191.059738384223	170.098498319077	201.157282207505	65.8126283847527	187.438506303602	-1.51153153310313	2.09567845405579e-10	1.99716580411657e-08	lrp1aa	11	1628538	1864288	+	14875	protein_coding	low density lipoprotein receptor-related protein 1Aa [Source:ZFIN;Acc:ZDB-GENE-030131-7889]	-
ENSDARG00000000241	47.1992060345565	65.251882625031	43.1054228914234	197.093203806882	167.398522155282	163.370831406095	51.8521705170037	175.95418578942	-1.76136067053113	2.10482851279016e-10	1.99716580411657e-08	slc40a1	9	41103127	41113878	+	3780	protein_coding	solute carrier family 40 (iron-regulated transporter), member 1 [Source:ZFIN;Acc:ZDB-GENE-000511-8]	-
ENSDARG00000088825	20.0239055904179	14.500418361118	20.8995989776599	91.5075589103382	72.8993564224615	92.2433946034417	18.4746409763986	85.5501033120804	-2.20905561069139	2.11346213313567e-10	1.99716580411657e-08	citb	8	3820134	3923378	+	4749	protein_coding	citron rho-interacting serine/threonine kinase b [Source:ZFIN;Acc:ZDB-GENE-131030-2]	-
ENSDARG00000087657	2892.02407884464	2757.15097694972	2599.38762284644	5538.72125800157	5141.65460792003	5333.44639399899	2749.52089288027	5337.94075330686	-0.956749058479855	2.22561622107979e-10	2.09207924781501e-08	fasn	12	33361948	33472581	+	18655	protein_coding	fatty acid synthase [Source:ZFIN;Acc:ZDB-GENE-030131-7802]	-
ENSDARG00000056783	707.988090518347	802.701730704747	1141.64059415467	315.751357119189	280.797521034666	265.61652180991	884.110138459255	287.388466654589	1.61933826581696	2.29971893686365e-10	2.15041781216674e-08	raraa	12	10952794	11157237	+	3029	protein_coding	retinoic acid receptor, alpha a [Source:ZFIN;Acc:ZDB-GENE-980526-284]	THR-like
ENSDARG00000104274	328.249023785779	377.010877389068	441.504028403064	1034.73931998613	944.991657328204	863.531537432219	382.254643192637	947.754171582185	-1.31359490362339	2.3879661274584e-10	2.22130599147953e-08	tmem200b	19	13420884	13426991	+	3067	protein_coding	si:ch211-204a13.2 [Source:ZFIN;Acc:ZDB-GENE-060503-303]	-
ENSDARG00000034700	815.97415280953	654.590314587613	707.973915368227	278.544987012788	322.197155546188	317.850733211859	726.17946092179	306.197625256945	1.24692423264036	2.41672595699382e-10	2.23641065243055e-08	vegfab	4	5568688	5597802	-	3004	protein_coding	vascular endothelial growth factor Ab [Source:ZFIN;Acc:ZDB-GENE-030131-4605]	-
ENSDARG00000116259	42.9083691223241	79.752300986149	58.7801221246683	7.03904299310294	3.59996821839316	7.77956340029026	60.4802640777138	6.13952487059545	3.31588621999472	2.58434164888125e-10	2.37919287881541e-08	chia.6	23	17939611	17948125	+	1883	protein_coding	chitinase, acidic.6 [Source:ZFIN;Acc:ZDB-GENE-030131-1140]	-
ENSDARG00000101441	1538.98017252069	2308.67375192372	2157.88359444338	700.887566598964	647.994279310768	797.960931629772	2001.84583962926	715.614259179835	1.48386337067799	2.6541380283536e-10	2.43091821468694e-08	lima1a	23	36460239	36488629	+	2378	protein_coding	LIM domain and actin binding 1a [Source:ZFIN;Acc:ZDB-GENE-001120-1]	-
ENSDARG00000074908	3.57569742686034	3.10723250595386	0	38.2119476768445	51.2995471121025	44.4546480016586	2.22764331093807	44.6553809302019	-4.16699882631553	2.83239759073234e-10	2.58095004951426e-08	col6a1	11	33996526	34065718	-	5637	protein_coding	collagen, type VI, alpha 1 [Source:ZFIN;Acc:ZDB-GENE-070501-6]	-
ENSDARG00000040944	311.800815622222	207.148833730257	287.369485942823	62.3458093674831	66.5994120402734	94.4661270035246	268.773045098434	74.470449470427	1.85647475249145	2.86098098658223e-10	2.59376245788623e-08	ntd5	16	13568697	13595027	-	1788	protein_coding	ntl-dependent gene 5 [Source:ZFIN;Acc:ZDB-GENE-031030-7]	-
ENSDARG00000020645	1822.8905482134	1594.01027555433	1739.89161489018	886.91941713097	822.592737902837	812.408692230311	1718.93081288597	840.640282421373	1.03215381839179	2.95808374371152e-10	2.66825129609534e-08	slc7a3a	21	30502002	30537411	+	4519	protein_coding	solute carrier family 7 (cationic amino acid transporter, y+ system), member 3a [Source:ZFIN;Acc:ZDB-GENE-041114-206]	-
novel.2346	238.856588114271	275.507948861242	142.378518035308	56.3123439448235	47.6995788937093	32.2296198012025	218.914351670274	45.4138475465784	2.26867102387425	3.05735605567786e-10	2.74393865097521e-08	-	CHR_ALT_CTG23_2_4	19607985	19632315	+	4258	-	PF00307:Calponin homology (CH) domain|PF00630:Filamin/ABP280 repeat	CH
ENSDARG00000018750	830.992082002343	720.877941381295	688.380541326671	1575.74005288461	1563.28619883723	1567.02634205847	746.75018823677	1568.68419792677	-1.06911129273175	3.34567747234787e-10	2.98768998280665e-08	npr1b	16	28908478	28991376	+	4108	protein_coding	natriuretic peptide receptor 1b [Source:ZFIN;Acc:ZDB-GENE-100805-4]	-
ENSDARG00000031345	115.137457144903	142.932695273877	130.622493610374	37.2063701064012	41.3996345115213	38.8978170014513	129.564215343052	39.1679405397913	1.72132491632548	3.51141565078076e-10	3.12009370760917e-08	RTKN	5	43617262	43682930	-	2016	protein_coding	si:dkey-40c11.1 [Source:ZFIN;Acc:ZDB-GENE-060531-142]	-
ENSDARG00000044125	3733.74325312757	3978.29335178959	3635.22399717671	1847.2459969043	2015.08221024557	1702.61301846353	3782.42020069796	1854.9804085378	1.02771122524255	3.78325347220388e-10	3.34499539671095e-08	txn	7	24357231	24364826	-	1568	protein_coding	thioredoxin [Source:ZFIN;Acc:ZDB-GENE-040718-162]	-
ENSDARG00000029621	1128.49010791712	941.491449304019	1082.86047203	492.733009517206	503.995550575042	468.996536417499	1050.94734308371	488.575032169915	1.10504539310504	3.82861644205787e-10	3.36842806183023e-08	sgms1	12	6065661	6114296	+	2753	protein_coding	sphingomyelin synthase 1 [Source:ZFIN;Acc:ZDB-GENE-061103-295]	-
ENSDARG00000070454	156.615547296483	182.290973682626	206.383539904391	56.3123439448235	63.8994358764786	60.0137748022391	181.763353627833	60.0751848745137	1.59087461413519	3.89660985299953e-10	3.4114437242437e-08	pla2g12a	1	12061284	12064799	-	1599	protein_coding	phospholipase A2, group XIIA [Source:ZFIN;Acc:ZDB-GENE-070410-18]	-
ENSDARG00000034187	803.816781558205	815.130660728562	770.672712301207	401.225450606867	392.396535804854	355.637184013269	796.540051529325	383.086390141664	1.05583349415661	4.15187771528961e-10	3.61719687780842e-08	calm3a	20	16743056	16775258	+	1517	protein_coding	calmodulin 3a (phosphorylase kinase, delta) [Source:ZFIN;Acc:ZDB-GENE-030131-5590]	-
ENSDARG00000009511	82.9561803031599	142.932695273877	47.0240976997347	2.01115514088655	0	0	90.9709910922573	0.670385046962184	7.09547219761305	4.6073185184082e-10	3.99450042421215e-08	tnfa	19	27019432	27024019	+	1048	protein_coding	tumor necrosis factor a (TNF superfamily, member 2) [Source:ZFIN;Acc:ZDB-GENE-050317-1]	-
ENSDARG00000033355	14.3027897074414	8.28595334921029	11.7560244249337	80.4462056354621	72.8993564224615	54.4569438020318	11.4482558271951	69.2675019533185	-2.57722365942991	5.13493426397299e-10	4.43043120553418e-08	zgc:101699	5	1877464	1901838	+	2044	protein_coding	zgc:101699 [Source:NCBI gene;Acc:492789]	-
ENSDARG00000096888	524.197242777726	558.266106903043	1105.06629594376	125.69719630541	143.098736681128	194.489085007257	729.176548541511	154.428339331265	2.23880512863486	5.75600164959233e-10	4.94241295489034e-08	serpinb1l4	16	51292624	51299061	-	1419	protein_coding	serpin peptidase inhibitor, clade B (ovalbumin), member 1, like 4 [Source:ZFIN;Acc:ZDB-GENE-030131-7169]	-
ENSDARG00000058946	429.083691223241	506.478898470479	565.59539733292	191.059738384223	217.798077212786	192.266352607174	500.385995675546	200.374722734727	1.31688036298838	6.05000556078151e-10	5.17000475194057e-08	CU856539.2	10	2600830	2667208	+	3372	protein_coding	myosin-IIIb [Source:NCBI gene;Acc:556989]	-
ENSDARG00000053853	755.187296552904	651.483082081659	1807.81531156758	174.97049725713	135.898800244342	217.827775208127	1071.49523006738	176.232357569866	2.60410024880647	6.1850455257854e-10	5.26023395669178e-08	slc13a2	21	39100289	39118502	+	2595	protein_coding	solute carrier family 13 (sodium-dependent dicarboxylate transporter), member 2 [Source:ZFIN;Acc:ZDB-GENE-040426-2389]	-
ENSDARG00000018953	1128.49010791712	1485.25713784594	1210.87051576817	561.112284307348	556.195089741743	478.998832217872	1274.87258717708	532.102068755654	1.2598215999402	6.43230080802951e-10	5.44459205836052e-08	gclm	8	15269423	15277252	+	2016	protein_coding	glutamate-cysteine ligase, modifier subunit [Source:ZFIN;Acc:ZDB-GENE-030131-5906]	-
ENSDARG00000007099	1719.91046231982	1811.5165509711	2031.17977564132	876.863641426537	827.092698175828	946.884002435329	1854.20226297741	883.613447345898	1.0690715450706	7.20539063927088e-10	6.07020173666877e-08	cx43.4	9	46405587	46415847	-	2391	protein_coding	connexin 43.4 [Source:ZFIN;Acc:ZDB-GENE-990415-38]	-
ENSDARG00000009418	864.60363781483	844.131497450798	1268.34441295673	358.99119264825	372.596710603692	338.966691012647	992.359849407454	356.85153142153	1.47383420619528	8.21377063194586e-10	6.87157372739482e-08	mef2cb	5	48179340	48307804	-	7103	protein_coding	myocyte enhancer factor 2cb [Source:ZFIN;Acc:ZDB-GENE-040901-7]	SRF
ENSDARG00000093629	199.523916418807	122.217811900852	203.771090032184	535.972845046266	511.195487011828	540.123973220152	175.170939450614	529.097435092749	-1.59447448114619	8.23357658265672e-10	6.87157372739482e-08	si:ch211-106h4.4	2	31597841	31607080	+	4345	protein_coding	si:ch211-106h4.4 [Source:ZFIN;Acc:ZDB-GENE-070705-14]	-
ENSDARG00000042737	348.272929376197	389.439807412884	519.877524569289	138.769704721172	130.498847916752	161.148099006013	419.196753786123	143.472217214646	1.54527857647963	8.52997960562869e-10	7.08583422123388e-08	slc52a3	8	28467893	28477739	+	3670	protein_coding	solute carrier family 52 (riboflavin transporter), member 3 [Source:ZFIN;Acc:ZDB-GENE-060421-4490]	-
ENSDARG00000096359	18.5936266196738	9.32169751786157	10.4497994888299	71.3960075014726	69.2993882040683	111.136620004147	12.7883745421218	83.9440052365625	-2.66773858833561	8.65147355532289e-10	7.15348693046605e-08	eppk1	19	22360956	22387141	-	19233	protein_coding	epiplakin 1 [Source:ZFIN;Acc:ZDB-GENE-030416-1]	-
novel.830	1342.31681404337	1144.49730635967	1106.37252087987	521.894759060061	591.294779871076	524.564846419572	1197.72888042764	545.918128450236	1.13407869994634	8.83778971137418e-10	7.2738674767347e-08	-	CHR_ALT_CTG10_1_20	22061741	22074611	+	1676	-	PF03066:Nucleoplasmin|PF16276:Nucleophosmin C-terminal domain	-
ENSDARG00000077812	911.802843849387	772.665149813859	546.002023291364	265.472478597025	252.897767342119	233.386902008708	743.490005651537	250.585715982617	1.5707071727432	9.301898858583e-10	7.62072998230699e-08	slc5a3b	9	33134882	33136990	-	2109	protein_coding	solute carrier family 5 (sodium/myo-inositol cotransporter), member 3b [Source:ZFIN;Acc:ZDB-GENE-070912-43]	-
ENSDARG00000103914	185.936266196738	223.720740428678	346.149608067491	70.3904299310294	67.4994040948717	58.9024086021977	251.935538230969	65.5974142093662	1.93479105726407	1.16122211365838e-09	9.47005796800852e-08	THEM6	2	51088448	51096647	-	3435	protein_coding	si:ch73-52e5.2 [Source:ZFIN;Acc:ZDB-GENE-070912-341]	-
ENSDARG00000036764	1461.74510810051	1421.04099938956	1597.51309685487	759.211065684674	746.093413261982	645.703762224092	1493.43306811498	717.002747056916	1.05775117311303	1.1772664908985e-09	9.55726342156689e-08	hax1	19	7799036	7805132	+	1286	protein_coding	HCLS1 associated protein X-1 [Source:ZFIN;Acc:ZDB-GENE-040718-26]	-
novel.3486	140.882478618297	142.932695273877	142.378518035308	318.768089830519	323.097147600786	308.959803611527	142.064563975828	316.941680347611	-1.15837518074393	1.22243632527798e-09	9.87905555179396e-08	-	CHR_ALT_CTG9_2_9	28878028	28927448	-	2554	-	PF09380:FERM C-terminal PH-like domain|PF09379:FERM N-terminal domain|PF00373:FERM central domain|PF08736:FERM adjacent (FA)	Band_41
ENSDARG00000051874	115.137457144903	182.290973682626	263.857437092956	32.1784822541848	41.3996345115213	40.0091832014928	187.095289306828	37.8624333223996	2.29791402032394	1.25897261586994e-09	1.00908862349403e-07	stra6	25	22571475	22634675	+	3848	protein_coding	stimulated by retinoic acid 6 [Source:ZFIN;Acc:ZDB-GENE-060616-252]	-
novel.3230	5215.51226681849	6279.71689453275	5006.76018008564	2514.94950367863	2705.37611612246	2288.30300588538	5500.66311381229	2502.87620856216	1.13591115132192	1.25994828129434e-09	1.00908862349403e-07	-	CHR_ALT_CTG7_1_19	24357085	24364390	-	798	-	PF00085:Thioredoxin	-
novel.2384	21.454184561162	24.8578600476309	31.3493984664898	99.5521794738844	89.0992134052307	97.800225603649	25.8871476917609	95.483872827588	-1.90685508414431	1.27132179303006e-09	1.01365210819272e-07	-	CHR_ALT_CTG24_1_21	37851915	37877799	-	3268	-	-	-
ENSDARG00000045801	271.037864956014	266.186251343381	267.776111901267	580.218258145771	539.995232758974	539.012607020111	268.33340940022	553.075365974952	-1.04314120533686	1.34588231551869e-09	1.06833147356284e-07	fbxl14b	4	8609517	8611841	-	2325	protein_coding	F-box and leucine-rich repeat protein 14b [Source:ZFIN;Acc:ZDB-GENE-030131-3556]	-
ENSDARG00000097082	405.484088205963	525.122293506202	547.308248227467	163.909143982254	201.598220230017	198.934549807422	492.638209979877	188.147304673231	1.38621085363948	1.54864662978891e-09	1.22384198265619e-07	im:7152348	6	27884372	27891961	-	1465	protein_coding	im:7152348 [Source:ZFIN;Acc:ZDB-GENE-041111-308]	-
ENSDARG00000010946	4965.92858642364	6719.90816620954	6593.82347745168	2610.47937287075	2575.7772602603	2786.19506350395	6093.22007669496	2657.48389887833	1.19696954068375	1.72504848706188e-09	1.35724079202313e-07	cbsb	9	9180620	9228941	-	5778	protein_coding	cystathionine-beta-synthase b [Source:ZFIN;Acc:ZDB-GENE-021030-3]	-
novel.2721	57.9262983151375	139.825462767924	227.283138882051	16.0892411270924	8.09992849138461	17.7818592006635	141.678299988371	13.9903429397135	3.34378506484048	1.75905470358873e-09	1.37792618447784e-07	-	CHR_ALT_CTG4_2_1	9995086	10004222	+	2148	-	PF04410:Gar1/Naf1 RNA binding region	-
ENSDARG00000015290	1158.52596630275	1290.5372341395	1186.0522419822	617.424628252172	621.894509727418	544.569438020318	1211.70514747482	594.629525333303	1.02629199110317	1.7957260548192e-09	1.40050949078912e-07	sacm1la	19	26967357	27006764	-	2576	protein_coding	SAC1 like phosphatidylinositide phosphatase a [Source:ZFIN;Acc:ZDB-GENE-060503-122]	-
ENSDARG00000058543	61.5019957419979	43.501255083354	83.5983959106394	206.143401940872	216.898085158188	207.825479407754	62.8672155786638	210.288988835604	-1.75259007116614	1.81373934901723e-09	1.40503146195359e-07	lama5	23	9567334	9768700	-	11542	protein_coding	laminin, alpha 5 [Source:ZFIN;Acc:ZDB-GENE-030131-9823]	-
ENSDARG00000099079	2422.89257644057	3275.02306127537	4958.4298574498	12437.9889688129	11004.2028515733	15510.2266877787	3552.11516505524	12984.1395027216	-1.87038639437127	1.8172579379131e-09	1.40503146195359e-07	aclya	3	17951790	18009316	+	5219	protein_coding	ATP citrate lyase a [Source:ZFIN;Acc:ZDB-GENE-031113-1]	-
ENSDARG00000057128	722.290880225789	682.555407141198	963.994002844561	276.533831871901	288.897449526051	338.966691012647	789.613430070516	301.465990803533	1.38844507969555	1.85121922475716e-09	1.42511962733461e-07	hadhaa	20	47953047	47984895	+	2758	protein_coding	hydroxyacyl-CoA dehydrogenase trifunctional multienzyme complex subunit alpha a [Source:ZFIN;Acc:ZDB-GENE-031222-5]	-
ENSDARG00000038153	277.474120324362	204.041601224303	348.762057939699	71.3960075014726	92.6991816236238	82.2410988030685	276.759259829455	82.112095976055	1.74965771933878	1.96234469516697e-09	1.50418353028678e-07	lgals2b	6	603278	609887	-	675	protein_coding	lectin, galactoside-binding, soluble, 2b [Source:ZFIN;Acc:ZDB-GENE-040426-1590]	-
ENSDARG00000056453	65.0776931688582	98.3956960218722	71.8423714857057	13.0725084157626	16.1998569827692	18.8932254007049	78.4385868921454	16.0551969330789	2.28968303762082	2.05016681218939e-09	1.56478543870524e-07	afap1l1b	21	30418034	30467905	-	2997	protein_coding	actin filament associated protein 1-like 1b [Source:ZFIN;Acc:ZDB-GENE-061013-428]	-
ENSDARG00000039269	3268.18744815035	3257.41541040829	1858.75808407562	934.181562941804	929.691792400033	805.740495030063	2794.78698087809	889.8712834573	1.65138183296638	2.23862695385995e-09	1.70135648493356e-07	arg2	13	33024547	33034374	+	2257	protein_coding	arginase 2 [Source:ZFIN;Acc:ZDB-GENE-030131-1334]	-
ENSDARG00000052494	20.0239055904179	17.6076508670719	11.7560244249337	73.4071626423592	90.8991975144272	68.9047044025709	16.4625269608078	77.7370215197858	-2.208402982219	2.27589816307971e-09	1.72235344036456e-07	pcdh18b	14	42172257	42179789	+	4405	protein_coding	protocadherin 18b [Source:ZFIN;Acc:ZDB-GENE-080804-1]	-
ENSDARG00000053987	12.8725107366972	2.07148833730257	5.22489974441496	86.4796710581218	63.8994358764786	58.9024086021977	6.72296627280492	69.7605051789327	-3.28695954600308	2.66900141510599e-09	2.01132342927396e-07	htr1b	17	36588281	36589605	+	1325	protein_coding	5-hydroxytryptamine (serotonin) receptor 1B [Source:ZFIN;Acc:ZDB-GENE-081022-141]	-
ENSDARG00000102204	0	2.07148833730257	1.30622493610374	48.2677233812773	36.8996742385299	47.788746601783	1.12590442446877	44.3187147405301	-5.499594302565	2.69739106684189e-09	2.02417665772253e-07	jph3	25	12640211	12696137	+	3839	protein_coding	junctophilin 3 [Source:ZFIN;Acc:ZDB-GENE-060503-415]	-
ENSDARG00000010316	2317.76707209087	2205.09933505859	2421.74103153634	1118.20225833292	1039.49082306102	1264.73473564719	2314.8691462286	1140.80927234705	1.02116323539036	2.85835994193974e-09	2.1277217631301e-07	qars	8	46353203	46386060	-	2600	protein_coding	glutaminyl-tRNA synthetase [Source:ZFIN;Acc:ZDB-GENE-040426-1011]	-
ENSDARG00000042725	9184.53641063347	13267.882800423	19201.506560725	3454.15895447265	3292.17093572054	4605.50153297183	13884.6419239271	3783.94380772168	1.87548895161212	2.85920057755444e-09	2.1277217631301e-07	cebpb	8	28448267	28449782	-	1516	protein_coding	CCAAT enhancer binding protein beta [Source:ZFIN;Acc:ZDB-GENE-020111-3]	TF_bZIP
novel.866	135.876502220693	89.0739985040106	152.828317524138	362.00792535958	391.496543750256	358.971282613393	125.926272749614	370.82525057441	-1.56050603311636	2.94691860467258e-09	2.1838990157449e-07	-	CHR_ALT_CTG10_1_31	33939063	34005345	+	9098	-	PF14222:Cell morphogenesis N-terminal|PF14225:Cell morphogenesis C-terminal|PF14228:Cell morphogenesis central region	-
ENSDARG00000028517	346.842650405453	424.655109147027	583.882546438372	1195.63173125706	1240.18905123644	1346.97583445026	451.793435330284	1260.93220564792	-1.48424117018204	3.20011112146043e-09	2.3617349020365e-07	hbp1	25	3449959	3470910	-	3455	protein_coding	HMG-box transcription factor 1 [Source:ZFIN;Acc:ZDB-GENE-050522-414]	HMG
novel.3547	2272.71328451243	3811.53854063673	2153.96491963507	928.148097519144	885.592181724717	775.733607628943	2746.07224826141	863.157962290935	1.66955155764663	3.25197509241354e-09	2.38392112338882e-07	-	KN149936.1	513	1634	+	547	-	-	-
ENSDARG00000079634	278.189259809734	308.651762258083	201.158640159976	90.5019813398949	80.9992849138461	95.577493203566	262.666554075931	89.0262531524357	1.565830353522	3.25686872400265e-09	2.38392112338882e-07	filip1b	20	49719141	49729446	-	3258	protein_coding	filamin A interacting protein 1b [Source:ZFIN;Acc:ZDB-GENE-030131-1935]	-
novel.2944	539.215171970539	558.266106903043	620.456844649277	264.466901026582	242.997854741538	285.621113410657	572.646041174286	264.361956392926	1.11488598566337	3.31169833819536e-09	2.41416050286404e-07	-	CHR_ALT_CTG5_1_9	13870282	14013602	+	3326	-	PF03727:Hexokinase|PF00349:Hexokinase	-
ENSDARG00000037835	529.20321917533	627.660966202679	721.036164729265	240.333039335943	251.097783232923	283.398381010574	625.966783369092	258.276401193147	1.27572431567016	3.49739558398728e-09	2.53916606219564e-07	polr3k	3	46380086	46384147	+	690	protein_coding	polymerase (RNA) III (DNA directed) polypeptide K [Source:ZFIN;Acc:ZDB-GENE-040718-291]	-
ENSDARG00000041703	213.111566640876	227.863717103283	258.632537348541	539.99515532804	479.695765100888	514.562550619199	233.2026070309	511.417823682709	-1.13687511463238	3.55174497195545e-09	2.56818482587548e-07	rrbp1b	22	25086567	25137256	+	5883	protein_coding	ribosome binding protein 1b [Source:ZFIN;Acc:ZDB-GENE-030429-36]	-
ENSDARG00000019753	259.595633190061	299.330064740222	395.786155639433	820.551297481714	758.693302026358	887.981593833131	318.237284523239	822.408731113734	-1.37419022221101	4.1573620065268e-09	2.99397118695841e-07	kcnn3	16	23598908	23719649	+	3836	protein_coding	potassium intermediate/small conductance calcium-activated channel, subfamily N, member 3 [Source:ZFIN;Acc:ZDB-GENE-100921-56]	-
ENSDARG00000059738	301.073723341641	274.472204692591	407.542180064367	828.59591804526	770.393198736136	917.988481234251	327.696036032866	838.992532671882	-1.35939724353041	4.42262262104535e-09	3.17221044224377e-07	ptprsa	22	3389347	3595439	-	6580	protein_coding	protein tyrosine phosphatase, receptor type, s, a [Source:ZFIN;Acc:ZDB-GENE-020107-3]	-
ENSDARG00000099558	118.713154571763	155.361625297693	192.01506560725	432.398355290609	393.296527859453	492.335226618369	155.363281825569	439.34336992281	-1.50784789016151	5.01658878148881e-09	3.5838510254956e-07	NPC1L1	8	40532304	40555340	-	4066	protein_coding	NPC1-like 1 [Source:NCBI gene;Acc:100616532]	-
ENSDARG00000040815	916.808820246991	1241.85725821289	1184.74601704609	504.799940362525	487.795693592273	472.330635017623	1114.47069850199	488.30875632414	1.18929029974162	5.15797070880766e-09	3.67017358005198e-07	tsku	15	29343280	29354020	-	2498	protein_coding	tsukushi small leucine rich proteoglycan homolog (Xenopus laevis) [Source:ZFIN;Acc:ZDB-GENE-030131-4683]	-
ENSDARG00000090973	20.73904507579	12.4289300238154	11.7560244249337	89.4964037694516	70.1993802586666	66.6819720024879	14.9746665081797	75.4592520102021	-2.29103576351486	5.24229669860027e-09	3.71537377130956e-07	si:dkey-264d12.1	11	40032790	40072301	+	2238	protein_coding	si:dkey-264d12.1 [Source:ZFIN;Acc:ZDB-GENE-141215-69]	-
ENSDARG00000003693	7736.37895275503	7847.83356587079	8405.55746382757	4428.56362023219	4305.56198919822	4571.04918077055	7996.58999415113	4435.05826340032	0.850380805470073	5.45801512923146e-09	3.85297036395549e-07	hars	14	7377552	7395997	+	2126	protein_coding	histidyl-tRNA synthetase [Source:ZFIN;Acc:ZDB-GENE-040912-152]	-
ENSDARG00000104937	62.932274712742	65.251882625031	22.2058239137636	2.01115514088655	2.69997616379487	0	50.1299937505122	1.57037710156047	4.94314314034366	5.56161079729965e-09	3.9106444425107e-07	PTPRD	KN150000.1	7817	69238	+	5292	protein_coding	protein tyrosine phosphatase, receptor type D [Source:NCBI gene;Acc:100330629]	-
ENSDARG00000100480	64.3625536834861	68.3591151309849	74.4548213579132	163.909143982254	209.698148721401	182.2640568068	69.0588300574614	185.290449836819	-1.43115543505297	6.07326646575565e-09	4.23840863129503e-07	si:ch73-364h19.2	KN149884.1	9445	23908	-	1467	protein_coding	si:ch73-364h19.2 [Source:ZFIN;Acc:ZDB-GENE-131119-21]	-
ENSDARG00000053138	887.488101346736	804.773219042049	889.539181486648	438.431820713269	451.796011408341	401.203198214969	860.600167291811	430.477010112193	0.998806465831914	6.0957207844468e-09	4.23840863129503e-07	lrrc47	8	22327251	22337944	+	2177	protein_coding	leucine rich repeat containing 47 [Source:ZFIN;Acc:ZDB-GENE-060503-289]	-
ENSDARG00000061256	307.509978709989	295.187088065617	795.490986087178	61.3402317970399	71.9993643678632	102.245690403815	466.062684287595	78.5284288562393	2.56864732214754	6.09894187146037e-09	4.23840863129503e-07	si:dkey-44g23.5	22	26822332	26834043	-	1187	protein_coding	si:dkey-44g23.5 [Source:ZFIN;Acc:ZDB-GENE-041008-233]	-
ENSDARG00000007823	320.382489446687	251.685832982263	293.900610623342	114.635843030534	116.098975043179	126.695746804727	288.65631101743	119.143521626147	1.27927392909461	6.21624313827788e-09	4.30318226549004e-07	atf3	20	37794633	37800737	+	2701	protein_coding	activating transcription factor 3 [Source:ZFIN;Acc:ZDB-GENE-040426-728]	TF_bZIP
ENSDARG00000091726	258.880493704689	211.291810404862	233.81426356257	492.733009517206	502.195566465846	514.562550619199	234.66218922404	503.163708867417	-1.09764916591139	6.49626375440127e-09	4.47966295959872e-07	aebp1	10	2807136	2838190	+	4932	protein_coding	AE binding protein 1 [Source:ZFIN;Acc:ZDB-GENE-030131-2390]	-
ENSDARG00000036636	67.9382511103465	53.8586967698669	41.7991979553197	162.903566411811	186.298355301846	161.148099006013	54.5320486118444	170.116673573223	-1.62252650955431	6.68941012101745e-09	4.59511018312968e-07	ebpl	1	46660213	46663997	-	967	protein_coding	EBP like [Source:ZFIN;Acc:ZDB-GENE-030616-542]	-
ENSDARG00000016429	120.85857302788	101.502928527826	114.947794377129	291.61749542855	265.497656106495	248.946028809288	112.436431977612	268.687060114778	-1.25483171894959	6.81669475501213e-09	4.66460415036462e-07	farp2	6	26948093	27038629	+	6225	protein_coding	FERM, RhoGEF and pleckstrin domain protein 2 [Source:ZFIN;Acc:ZDB-GENE-030131-2993]	-
ENSDARG00000011506	318.952210475942	323.152180619201	385.336356150604	154.858945848265	136.79879229894	151.145803205639	342.480249081916	147.601180450948	1.21269444709593	6.97879041558118e-09	4.75729758863664e-07	lpcat1	19	28291062	28334164	+	2573	protein_coding	lysophosphatidylcholine acyltransferase 1 [Source:ZFIN;Acc:ZDB-GENE-060503-915]	-
ENSDARG00000088581	33.6115558124872	32.1080692281899	84.9046208467432	247.372082329046	220.498053376581	271.173352810118	50.2080819624734	246.347829505248	-2.31717709580749	7.12720194701361e-09	4.83999341344727e-07	f10	1	135903	142469	+	2727	protein_coding	coagulation factor X [Source:ZFIN;Acc:ZDB-GENE-021206-9]	-
ENSDARG00000088140	94.398412069113	131.539509418713	56.1676722524609	419.325846874846	391.496543750256	298.957507811154	94.0351979134291	369.926632812085	-1.97024169134138	7.31301375635828e-09	4.94736460941511e-07	hsd17b7	6	34943351	34958274	-	2018	protein_coding	hydroxysteroid (17-beta) dehydrogenase 7 [Source:ZFIN;Acc:ZDB-GENE-061013-378]	-
ENSDARG00000099776	73.659366993323	76.6450684801952	75.761046294017	183.015117820676	202.498212284615	175.595859606552	75.3551605891784	187.036396570614	-1.31412351643277	8.17532329237319e-09	5.50101538090377e-07	glula	2	18988407	18992350	+	2176	protein_coding	glutamate-ammonia ligase (glutamine synthase) a [Source:ZFIN;Acc:ZDB-GENE-030131-688]	-
ENSDARG00000016667	86.5318777300202	95.2884635159183	70.536146549602	17.0948186975357	18.8998331465641	26.6727888009952	84.1188292651802	20.8891468816983	2.02214114459177	8.19300163113327e-09	5.50101538090377e-07	gabbr1b	19	27040533	27261102	-	4253	protein_coding	gamma-aminobutyric acid (GABA) B receptor, 1b [Source:ZFIN;Acc:ZDB-GENE-060503-5]	-
ENSDARG00000002587	39.3326716954637	38.3225342400976	36.5742982109047	126.702773875853	126.898879698359	100.022958003732	38.0765013821554	117.874870525981	-1.62828824289058	8.25162240784557e-09	5.5196245769334e-07	dpysl3	21	42970983	43022048	-	5438	protein_coding	dihydropyrimidinase-like 3 [Source:ZFIN;Acc:ZDB-GENE-050720-2]	-
ENSDARG00000101317	170.918337003924	204.041601224303	205.077314968287	64.3569645083697	66.5994120402734	83.3524650031099	193.345751065505	71.436280517251	1.43645709390267	8.4965461370958e-09	5.66225052270638e-07	grinaa	19	46259619	46303622	+	1803	protein_coding	glutamate receptor, ionotropic, N-methyl D-aspartate-associated protein 1a (glutamate binding) [Source:ZFIN;Acc:ZDB-GENE-060616-231]	-
ENSDARG00000052139	416.926319971916	460.906155049822	594.332345927202	1141.33054245312	1094.39033839152	1178.04817204395	490.72160698298	1137.92301762953	-1.21647583347881	8.52863576172834e-09	5.6625068663371e-07	notch3	3	53526025	53559581	-	11783	protein_coding	notch 3 [Source:ZFIN;Acc:ZDB-GENE-000329-5]	-
ENSDARG00000044562	5792.62983151375	5214.97188915923	4105.46497417406	2020.20533902054	2405.67876194123	2024.90921647555	5037.68889828234	2150.26443914577	1.22840655465471	8.95693639673604e-09	5.92484755724836e-07	cycsb	6	10910589	10912424	-	963	protein_coding	cytochrome c, somatic b [Source:ZFIN;Acc:ZDB-GENE-040625-38]	-
ENSDARG00000079651	2068.18339169602	2000.02198966563	2672.53621926825	989.488329316184	957.59154609258	1074.6911154401	2246.91386687664	1007.25699694962	1.15714461947262	9.00971951035908e-09	5.93777086549864e-07	si:ch1073-174d20.2	25	37142582	37160606	-	3979	protein_coding	si:ch1073-174d20.2 [Source:ZFIN;Acc:ZDB-GENE-121214-51]	-
ENSDARG00000075555	2.86055794148827	0	0	34.1896373950714	35.0996901293333	56.6796762021147	0.953519313829424	41.9896679088398	-5.10198807832304	9.11303876377721e-09	5.98378207062724e-07	adamts17	7	9981757	10257193	+	3150	protein_coding	ADAM metallopeptidase with thrombospondin type 1 motif, 17 [Source:ZFIN;Acc:ZDB-GENE-121030-7]	-
ENSDARG00000027290	46.4840665491844	42.4655109147027	62.6987969329796	3.01673271132983	8.09992849138461	8.89092960033173	50.5494581322889	6.66919693434872	2.91767735738467	9.82993355342825e-09	6.43086495473365e-07	nrp1b	2	43469241	43507278	+	2026	protein_coding	neuropilin 1b [Source:ZFIN;Acc:ZDB-GENE-040611-1]	-
novel.755	43.6235086076962	67.3233709623336	48.3303226358384	0	1.79998410919658	0	53.0924007352894	0.599994703065526	6.32573711642078	1.01154712236173e-08	6.59351518444544e-07	-	7	73977483	73987379	-	4066	-	PF00102:Protein-tyrosine phosphatase	Y_phosphatase
ENSDARG00000036876	11.4422317659531	12.4289300238154	11.7560244249337	49.2733009517206	132.298832025949	70.0160706026123	11.8757287382341	83.8627345267605	-2.82527546052582	1.02817991532889e-08	6.67756119555416e-07	zgc:153284	23	31426493	31436524	-	1208	protein_coding	zgc:153284 [Source:ZFIN;Acc:ZDB-GENE-060825-317]	-
ENSDARG00000075192	1769.2550868105	1763.87231921314	1743.81028969849	944.237338646237	945.891649382802	1016.90007303794	1758.97923190738	969.009687022327	0.860458568615399	1.07394176607266e-08	6.94949273262958e-07	yme1l1a	24	32525146	32548602	+	3038	protein_coding	YME1-like 1a [Source:ZFIN;Acc:ZDB-GENE-091113-41]	-
ENSDARG00000038428	291.061770546432	229.935205440586	254.713862540229	557.089974025575	550.795137414153	550.126269020525	258.570279509082	552.670460153418	-1.09279273919355	1.2355982035769e-08	7.96670899490377e-07	sulf1	24	19414561	19588659	+	8402	protein_coding	sulfatase 1 [Source:ZFIN;Acc:ZDB-GENE-030131-9242]	-
ENSDARG00000032849	2557.33879969052	2381.17584372931	2377.32938370881	1308.2564191467	1318.48835998649	1400.32141205225	2438.61467570954	1342.35539706181	0.861703693555995	1.27245805463785e-08	8.17485642296117e-07	ndrg1a	19	34959967	34979837	-	2576	protein_coding	N-myc downstream regulated 1a [Source:ZFIN;Acc:ZDB-GENE-030826-34]	-
ENSDARG00000030630	455.543852182007	534.443991024064	459.791177508517	1064.90664709943	917.991895690255	985.78181943678	483.259673571529	989.560120742155	-1.03408331468881	1.37683930853405e-08	8.81374553778425e-07	mfsd2aa	13	35925490	35953596	+	1943	protein_coding	major facilitator superfamily domain containing 2aa [Source:ZFIN;Acc:ZDB-GENE-041114-166]	-
ENSDARG00000046019	82.2410408177878	39.3582784087489	158.053217268553	7.03904299310294	5.39995232758974	13.3363944004976	93.2175121650298	8.59179657373009	3.45134525386621	1.43329040107244e-08	9.14234520112635e-07	snai1b	23	2502181	2513300	-	3993	protein_coding	snail family zinc finger 1b [Source:ZFIN;Acc:ZDB-GENE-980526-514]	zf-C2H2
ENSDARG00000078729	390.466159013149	373.903644883114	329.168683898143	787.367237657086	775.793151063726	692.381142625833	364.512829264802	751.847177115548	-1.04222244812765	1.4456426478843e-08	9.18831946306531e-07	ackr4a	2	31671545	31674403	+	1150	protein_coding	atypical chemokine receptor 4a [Source:ZFIN;Acc:ZDB-GENE-070301-6]	-
ENSDARG00000090833	1096.30883107538	1364.07507011374	355.293182620218	149.831057996048	187.198347356444	100.022958003732	938.559027936447	145.684121118741	2.68705212935961	1.47165192333337e-08	9.32046218111132e-07	igfbp6b	23	36601984	36605837	+	1343	protein_coding	insulin-like growth factor binding protein 6b [Source:ZFIN;Acc:ZDB-GENE-090521-2]	-
ENSDARG00000003216	17452.9791405053	19940.1467348746	17809.0707788384	33964.3880192921	32901.9095320043	33213.1788882392	18400.7322180728	33359.8254798452	-0.858360216734407	1.48674084285523e-08	9.38275316374363e-07	anxa2a	25	34013093	34027440	+	1723	protein_coding	annexin A2a [Source:ZFIN;Acc:ZDB-GENE-030131-4282]	-
ENSDARG00000090337	1408.1096466976	1481.11416117134	1743.81028969849	766.250108677777	662.394152184341	776.844973828985	1544.34469918915	735.163078230367	1.07049820605239	1.60956837096273e-08	1.01221447554205e-06	pprc1	13	12007904	12021566	-	4265	protein_coding	peroxisome proliferator-activated receptor gamma, coactivator-related 1 [Source:ZFIN;Acc:ZDB-GENE-030131-9858]	-
ENSDARG00000076544	198.093637448063	180.219485345324	173.727916501798	426.364889867949	393.296527859453	368.973578413767	184.013679765061	396.211665380389	-1.10315626651648	1.63411431871593e-08	1.02404497306198e-06	aldh5a1	16	36934183	36945900	-	2968	protein_coding	aldehyde dehydrogenase 5 family, member A1 (succinate-semialdehyde dehydrogenase) [Source:ZFIN;Acc:ZDB-GENE-070228-2]	-
novel.2014	87.2470172153923	100.467184359175	47.0240976997347	13.0725084157626	13.4998808189743	16.670493000622	78.2460997581006	14.414294078453	2.45319043469773	1.69052536179936e-08	1.05569171194883e-06	-	CHR_ALT_CTG20_1_15	26528193	26540328	-	2328	-	PF11969:Scavenger mRNA decapping enzyme C-term binding	-
novel.1852	1169.25305858333	1116.53221380609	1555.71389889956	558.095551596018	582.294859325093	531.233043619821	1280.49972376299	557.207818180311	1.1991642493652	1.75814236054821e-08	1.094091378376e-06	-	CHR_ALT_CTG19_1_6	32623314	32718454	-	2608	-	PF13499:EF-hand domain pair|PF00036:EF hand	efhand
ENSDARG00000030357	1027.65544047966	990.17142523063	1073.71689747727	556.084396455132	550.795137414153	481.221564617955	1030.51458772919	529.36703282908	0.960163047023833	1.81545369434048e-08	1.12583343683754e-06	zgc:66313	17	43863708	43888569	+	3600	protein_coding	zgc:66313 [Source:ZFIN;Acc:ZDB-GENE-040426-1606]	-
ENSDARG00000077549	852.446266563505	778.879614825767	555.14559784409	292.623072998994	303.297322399624	256.725592209579	728.823826411121	284.215329202732	1.35980746173276	1.98199212912743e-08	1.22485741959224e-06	aifm2	13	7241170	7261679	+	4061	protein_coding	apoptosis-inducing factor, mitochondrion-associated, 2 [Source:ZFIN;Acc:ZDB-GENE-050506-76]	-
ENSDARG00000055252	198.093637448063	183.326717851278	79.6797211023282	35.1952149655147	30.5997298563418	20.0045916007464	153.700025467223	28.599845474201	2.42743131735472	2.02769993444616e-08	1.24878347686926e-06	snap23.2	17	33433566	33441020	+	1474	protein_coding	synaptosomal-associated protein 23.2 [Source:ZFIN;Acc:ZDB-GENE-051030-75]	-
ENSDARG00000012656	547.796845795004	518.907828494294	589.107446182787	253.405547751706	240.297878577743	292.289310610905	551.937373490695	261.997578980118	1.07565400326164	2.15380051454841e-08	1.32188581408366e-06	atf6	20	33809434	33909872	-	4367	protein_coding	activating transcription factor 6 [Source:ZFIN;Acc:ZDB-GENE-041014-328]	TF_bZIP
ENSDARG00000092610	603.577725654025	585.195455287977	586.49499631058	271.505944019685	315.897211164	241.166465408998	591.756059084194	276.189873530894	1.09788042747168	2.25050755653671e-08	1.37650907396389e-06	lamp1b	9	34380299	34389875	+	2333	protein_coding	lysosomal associated membrane protein 1b [Source:ZFIN;Acc:ZDB-GENE-030131-9303]	-
novel.401	13.5876502220693	9.32169751786157	7.83734961662245	80.4462056354621	66.5994120402734	42.2319156015757	10.2488991188511	63.0925110924371	-2.58458461724922	2.27472693352691e-08	1.38226149066037e-06	-	20	46922011	46923821	-	822	-	-	-
ENSDARG00000022254	19.3087661050458	10.3574416865129	13.0622493610374	72.4015850719159	57.5994914942905	73.3501692027367	14.2428190508654	67.7837485896477	-2.21415754343729	2.27539125562233e-08	1.38226149066037e-06	prkcbb	3	35005062	35266060	+	7074	protein_coding	protein kinase C, beta b [Source:ZFIN;Acc:ZDB-GENE-040426-1178]	-
ENSDARG00000061923	193.087661050458	190.576927031837	139.7660681631	443.459708565485	389.696559641059	414.539592615467	174.476885415132	415.898620274004	-1.24665635968306	2.40317843191349e-08	1.45494124725339e-06	amotl2a	6	27991943	28001131	+	4246	protein_coding	angiomotin like 2a [Source:ZFIN;Acc:ZDB-GENE-030131-9770]	-
novel.1276	211.681287670132	133.610997756016	385.336356150604	1031.7225872748	936.891728836819	1176.93680584391	243.542880525584	1048.51704065184	-2.10973578248837	2.5013589547966e-08	1.50926590988741e-06	-	CHR_ALT_CTG14_1_19	24473308	24726318	-	6389	-	PF01462:Leucine rich repeat N-terminal domain|PF00008:EGF-like domain|PF13855:Leucine rich repeat|PF02210:Laminin G domain	Laminin_G_2
novel.572	225.984077377574	100.467184359175	249.488962795815	27.1505944019685	38.6996583477264	47.788746601783	191.980074844188	37.8796664504926	2.34326256278358	2.52449129693109e-08	1.51809476643735e-06	-	3	6143275	6150616	-	2383	-	-	-
ENSDARG00000020946	10.011952795209	11.3931858551641	13.0622493610374	57.3179215152668	48.5995709483076	54.4569438020318	11.4891293371368	53.4581454218687	-2.2389466433763	2.64465661230218e-08	1.58187933836079e-06	auts2b	15	20004766	20024205	-	3241	protein_coding	autism susceptibility candidate 2b [Source:ZFIN;Acc:ZDB-GENE-131127-20]	-
ENSDARG00000022303	3971.88470175647	3348.56089724961	2198.3765674626	1068.9289573812	1249.18897178243	1025.79100263827	3172.94072215622	1114.63631060063	1.50954588144541	2.64827504014488e-08	1.58187933836079e-06	higd1a	2	2168547	2175629	+	3739	protein_coding	HIG1 hypoxia inducible domain family, member 1A [Source:ZFIN;Acc:ZDB-GENE-030826-15]	-
ENSDARG00000090228	107.27092280581	162.611834478252	188.096390798939	395.191985184208	436.49614648017	526.787578819655	152.659716027667	452.825236828011	-1.57662852212268	2.69370761210939e-08	1.60365393174245e-06	gsta.1	13	844143	852506	+	1044	protein_coding	glutathione S-transferase, alpha tandem duplicate 1 [Source:ZFIN;Acc:ZDB-GENE-040426-2720]	-
ENSDARG00000079009	1071.27894908736	1038.85140115724	1088.08537177442	483.682811383216	485.995709483076	601.249114222433	1066.07190733967	523.642545029575	1.0264272842193	2.75052341816748e-08	1.62949806346675e-06	abca1b	14	6423973	6519076	+	9432	protein_coding	ATP-binding cassette, sub-family A (ABC1), member 1B [Source:ZFIN;Acc:ZDB-GENE-030131-9826]	-
ENSDARG00000101501	102.980085893578	60.0731617817746	53.5552223802534	236.31072905417	252.897767342119	235.609634408791	72.2028233518686	241.606043601693	-1.72430914071618	2.75536626633235e-08	1.62949806346675e-06	si:ch73-305o9.3	17	14722171	14726824	-	4654	protein_coding	si:ch73-305o9.3 [Source:ZFIN;Acc:ZDB-GENE-141216-475]	-
ENSDARG00000104687	92.9681330983689	82.8595334921029	92.7419704633656	29.161749542855	24.2997854741538	30.0068874011196	89.5232123512791	27.8228074727095	1.69118218995144	2.78602469818385e-08	1.64219145576118e-06	slc16a9b	12	7589193	7607114	-	2553	protein_coding	solute carrier family 16, member 9b [Source:ZFIN;Acc:ZDB-GENE-040801-69]	-
ENSDARG00000096307	5.72111588297654	5.17872084325643	22.2058239137636	70.3904299310294	77.3993166954529	101.134324203773	11.0352202133322	82.9746902767519	-2.98725931738518	2.80248165250388e-08	1.64645797084603e-06	si:ch73-379f7.5	6	515181	543693	+	3039	protein_coding	si:ch73-379f7.5 [Source:ZFIN;Acc:ZDB-GENE-120215-18]	-
ENSDARG00000019532	10872.9807355969	13079.3773617284	20787.2636331549	42485.6523512284	42666.8233243957	48664.5031674157	14913.2072434934	44605.6596143466	-1.58074059628865	2.88628471921797e-08	1.69013262574534e-06	fads2	25	4133488	4148719	-	1667	protein_coding	fatty acid desaturase 2 [Source:ZFIN;Acc:ZDB-GENE-011212-1]	-
ENSDARG00000079011	8.58167382446482	13.4646741924667	16.9809241693486	62.3458093674831	55.7995073850939	61.1251410022806	13.0090907287601	59.7568192516192	-2.2491135910177	2.90818468733876e-08	1.697391454767e-06	col17a1b	13	24750078	24779692	+	5454	protein_coding	collagen, type XVII, alpha 1b [Source:ZFIN;Acc:ZDB-GENE-030131-7145]	-
ENSDARG00000006978	649.346652717838	711.556243863434	717.117489920954	379.102744057115	326.697115819179	336.743958612564	692.673462167408	347.514606162953	0.994365589843975	3.04193353710412e-08	1.76967208380064e-06	zak	9	2896009	2945008	-	3466	protein_coding	sterile alpha motif and leucine zipper containing kinase AZK [Source:ZFIN;Acc:ZDB-GENE-070912-386]	-
ENSDARG00000105494	52.205182432161	125.325044406806	26.1244987220748	0	1.79998410919658	0	67.8849085203471	0.599994703065526	6.69773070809248	3.06118981446017e-08	1.77509253526814e-06	si:ch211-113d11.8	14	46250864	46259523	-	739	protein_coding	si:ch211-113d11.8 [Source:ZFIN;Acc:ZDB-GENE-160113-48]	-
ENSDARG00000037122	26.4601609587665	5.17872084325643	22.2058239137636	110.61353274876	99.8991180604101	145.588972205432	17.9482352385955	118.700541004868	-2.71013779529475	3.11086708642877e-08	1.79753032378831e-06	TENM2	14	29200772	29760015	+	11579	protein_coding	si:dkey-34l15.2 [Source:ZFIN;Acc:ZDB-GENE-081027-5]	-
ENSDARG00000035569	50.0597639760448	42.4655109147027	62.6987969329796	7.03904299310294	8.09992849138461	12.2250282004561	51.7413572745757	9.12133322831455	2.51084947396263	3.12001343994612e-08	1.79753032378831e-06	cyp1d1	5	25603761	25621386	-	6018	protein_coding	cytochrome P450, family 1, subfamily D, polypeptide 1 [Source:ZFIN;Acc:ZDB-GENE-041114-179]	-
ENSDARG00000076638	30.0358583856269	16.5719066984206	31.3493984664898	88.4908261990083	98.9991260058118	100.022958003732	25.9857211835124	95.837636736184	-1.88158807425459	3.15124672737726e-08	1.80968702736199e-06	FO082781.1	16	46760625	46766153	-	1509	protein_coding	mex-3 RNA binding family member A [Source:NCBI gene;Acc:100332760]	-
ENSDARG00000075433	122.288851998624	69.3948592996362	178.952816246212	25.1394392610819	25.1997775287521	24.4500564009122	123.545509181491	24.9297577302488	2.30432517935855	3.41417519991541e-08	1.95439644456696e-06	myom2a	11	11200550	11262062	+	7317	protein_coding	myomesin 2a [Source:ZFIN;Acc:ZDB-GENE-030131-6201]	-
ENSDARG00000009505	2851.97626766381	3051.30232084669	5192.24412101237	1136.3026546009	1059.29064826219	1390.31911625187	3698.50756984096	1195.30413970499	1.62937184693668	3.45188258205097e-08	1.96348395788679e-06	prelid3b	6	60112200	60122081	+	1635	protein_coding	PRELI domain containing 3 [Source:ZFIN;Acc:ZDB-GENE-031002-13]	-
ENSDARG00000089382	168.772918547808	122.217811900852	374.886556661774	972.393510618648	947.691633491999	1265.84610184723	221.959095703478	1061.97708198596	-2.26289958518653	3.45203786548965e-08	1.96348395788679e-06	zgc:158463	5	824709	825920	-	1212	protein_coding	zgc:158463 [Source:ZFIN;Acc:ZDB-GENE-070410-9]	-
ENSDARG00000034862	7.15139485372068	4.14297667460514	6.5311246805187	48.2677233812773	34.199698074735	43.3432818016172	5.94183206961484	41.9369010858765	-2.79988710420733	3.58653681325877e-08	2.03350944396196e-06	f7	1	119960	125246	+	1809	protein_coding	coagulation factor VII [Source:ZFIN;Acc:ZDB-GENE-010814-1]	-
ENSDARG00000074403	90.1075751568806	75.6093243115439	143.684742971411	17.0948186975357	17.0998490373675	30.0068874011196	103.133880813279	21.4005183786743	2.27237988586008	3.68121597174586e-08	2.08058598909434e-06	pex5lb	2	5245692	5280718	+	1551	protein_coding	peroxisomal biogenesis factor 5-like b [Source:ZFIN;Acc:ZDB-GENE-111221-1]	-
ENSDARG00000034313	902.50603053955	861.73914831787	1163.84641806843	2080.53999324714	2011.48224202718	2404.99645688973	976.030532308618	2165.67289738802	-1.150857639896	3.75553607546111e-08	2.11261956254275e-06	ppp5c	15	2727670	2754056	-	4832	protein_coding	protein phosphatase 5, catalytic subunit [Source:ZFIN;Acc:ZDB-GENE-050327-75]	-
ENSDARG00000057110	37.1872532393475	53.8586967698669	48.3303226358384	136.758549580286	130.498847916752	127.807113004769	46.4587575483509	131.688170167269	-1.51682144404141	3.7710154497422e-08	2.11261956254275e-06	slc25a1a	10	23060391	23069323	+	1909	protein_coding	solute carrier family 25 (mitochondrial carrier; citrate transporter), member 1a [Source:ZFIN;Acc:ZDB-GENE-040426-1172]	-
ENSDARG00000031956	292.492049517176	368.724924039858	378.805231470085	162.903566411811	138.598776408137	133.363944004976	346.674068342373	144.955428941641	1.2547006796139	3.77337984575104e-08	2.11261956254275e-06	tmem63a	4	5665182	5691257	-	2958	protein_coding	transmembrane protein 63A [Source:ZFIN;Acc:ZDB-GENE-041210-107]	-
ENSDARG00000075045	8112.54232206074	9443.91532976243	5756.53329340919	2818.6339299525	3303.87083243032	2264.96431568451	7770.99698174412	2795.82302602244	1.4747967530484	3.79040791618993e-08	2.11552141822351e-06	cxcl18b	1	49222164	49225890	-	1101	protein_coding	chemokine (C-X-C motif) ligand 18b [Source:ZFIN;Acc:ZDB-GENE-090313-165]	-
ENSDARG00000015263	281.049817751223	232.006693777888	194.627515479457	571.168060011781	578.6948911067	510.117085819033	235.894675669523	553.326678979171	-1.22434506677923	3.85818915616719e-08	2.14664356165564e-06	adma	7	66874770	66877058	-	1687	protein_coding	adrenomedullin a [Source:ZFIN;Acc:ZDB-GENE-120221-5]	-
novel.210	145.888455015902	127.396532744108	57.4738971885646	16.0892411270924	26.0997695833504	13.3363944004976	110.252961649525	18.5084683703135	2.57153142937853	4.06595258538123e-08	2.25521469487294e-06	-	16	17665073	17667984	+	2164	-	PF00020:TNFR/NGFR cysteine-rich region	-
ENSDARG00000018968	4526.83294240519	4233.08641727781	5764.37064302581	10249.8521755283	9897.21262441739	10273.4691531833	4841.43000090293	10140.1779843763	-1.06683423962357	4.12721057456119e-08	2.28210467063972e-06	acvr1ba	23	27800519	27822920	-	4033	protein_coding	activin A receptor type 1Ba [Source:ZFIN;Acc:ZDB-GENE-980526-527]	-
ENSDARG00000054304	240.286867085015	227.863717103283	175.034141437901	68.3792747901428	81.8992769684443	90.0206622033587	214.394908542066	80.0997379873153	1.4259573654417	4.22721446497417e-08	2.33018673902588e-06	homeza	2	38271392	38275658	+	2117	protein_coding	homeobox and leucine zipper encoding a [Source:ZFIN;Acc:ZDB-GENE-030616-592]	Homeobox
ENSDARG00000088040	5578.08798590213	5487.37260551451	11861.8286447581	1756.7440155644	1853.08364041788	2412.77602029002	7642.42974539157	2007.53455875743	1.92851800221584	4.42570716723266e-08	2.43209630790078e-06	si:dkeyp-27c8.2	23	40755764	40766518	-	865	protein_coding	si:dkeyp-27c8.2 [Source:ZFIN;Acc:ZDB-GENE-090311-51]	-
novel.1036	159.476105237971	150.182904454436	240.345388243088	473.627035678783	467.995868391111	476.776099817789	183.334799311832	472.799667962561	-1.37364483533319	4.67456446736513e-08	2.56097304868531e-06	-	CHR_ALT_CTG12_1_17	25381058	25384496	-	2705	-	PF04553:Tis11B like protein, N terminus|PF00642:Zinc finger C-x8-C-x5-C-x3-H type (and similar)	zf-CCCH
ENSDARG00000016733	4478.20345739989	4015.58014186104	3468.02720535543	1979.98223620281	2078.08165406745	1747.06766646518	3987.27026820545	1935.04385224515	1.04320834533415	5.07448293503214e-08	2.77156774372092e-06	psat1	5	69486184	69499595	-	1783	protein_coding	phosphoserine aminotransferase 1 [Source:ZFIN;Acc:ZDB-GENE-030131-5723]	-
ENSDARG00000010407	2.1454184561162	4.14297667460514	3.91867480831122	33.1840598246281	34.199698074735	31.118253601161	3.40235664634419	32.8340038335081	-3.33597744080804	5.10866564273345e-08	2.78173074326889e-06	ppp4r4	20	27298783	27372450	+	3698	protein_coding	protein phosphatase 4, regulatory subunit 4 [Source:ZFIN;Acc:ZDB-GENE-041001-164]	-
ENSDARG00000007975	250.298819880224	281.72241387315	312.187759728794	553.067663743802	570.594962615316	600.137748022392	281.402997827389	574.600124793836	-1.03389046957558	5.27984019353966e-08	2.86619896220724e-06	fth1b	25	3058924	3066067	+	1606	protein_coding	ferritin, heavy polypeptide 1b [Source:ZFIN;Acc:ZDB-GENE-040912-30]	-
ENSDARG00000062821	218.832682523853	168.82629949016	130.622493610374	46.2565682403907	54.8995153304957	62.2365072023221	172.760491874796	54.4641969244028	1.67378745864652	5.56899630244535e-08	3.01400830186891e-06	slc6a15	18	16151774	16181952	-	2517	protein_coding	solute carrier family 6 (neutral amino acid transporter), member 15 [Source:ZFIN;Acc:ZDB-GENE-050420-93]	-
ENSDARG00000012468	966.868584223036	1121.71093464934	1324.51208520919	2479.75428871312	2240.98021594974	2462.78749929189	1137.69720136052	2394.50733465158	-1.07491699372853	5.69568543491868e-08	3.07326108361473e-06	aacs	5	18827314	18897482	-	2817	protein_coding	acetoacetyl-CoA synthetase [Source:NCBI gene;Acc:393984]	-
novel.87	16.4482081635576	20.7148833730257	30.043173530386	77.4294729241323	80.0992928592478	86.6865636032343	22.4020883556564	81.4051097955381	-1.89805928348187	5.72342870606465e-08	3.07892881597333e-06	-	11	43713755	43716310	-	2472	-	-	-
ENSDARG00000089162	31.466137356371	45.5727434206566	33.9618483386973	163.909143982254	93.5991736782221	153.368535605722	37.000243038575	136.958951088733	-1.89023873449709	5.77975917390109e-08	3.09989486023644e-06	afap1l1a	14	34562426	34633960	-	3225	protein_coding	actin filament associated protein 1-like 1a [Source:ZFIN;Acc:ZDB-GENE-050913-76]	-
ENSDARG00000076119	17.1633476489296	12.4289300238154	10.4497994888299	61.3402317970399	53.9995232758974	63.3478734023635	13.3473590538583	59.5625428251003	-2.11755169449069	5.81723438372996e-08	3.11065287704841e-06	emid1	5	24887219	25012428	-	3112	protein_coding	EMI domain containing 1 [Source:ZFIN;Acc:ZDB-GENE-070705-40]	-
ENSDARG00000097176	55.0657403736492	33.1438133968412	30.043173530386	157.875678559594	140.398760517333	121.13891580452	39.4175757669588	139.804451627149	-1.80088186825979	5.84888701453963e-08	3.11824245013963e-06	BX927308.2	22	27117768	27118361	-	509	processed_transcript	-	-
ENSDARG00000024189	20.0239055904179	31.0723250595386	53.5552223802534	122.68046359408	151.198665172513	200.045916007464	34.8838176767366	157.975014924685	-2.20848327502677	6.01240513945937e-08	3.19587963662929e-06	pnocb	20	34717403	34734022	+	1260	protein_coding	prepronociceptin b [Source:ZFIN;Acc:ZDB-GENE-040114-1]	-
ENSDARG00000006353	2708.23323110402	2287.95886855069	2490.97095314983	1355.51856495754	1358.98800244342	1370.31452465113	2495.72101760152	1361.60703068403	0.87445169300017	6.15658510154098e-08	3.26280741583151e-06	itga5	23	33447625	33558161	-	5776	protein_coding	integrin, alpha 5 (fibronectin receptor, alpha polypeptide) [Source:ZFIN;Acc:ZDB-GENE-031116-52]	-
novel.2347	257.450214733945	241.32839129575	131.928718546478	58.32349908571	53.9995232758974	25.5614226009537	210.235774858724	45.961481654187	2.19175819404417	6.2577608181544e-08	3.30661562758099e-06	-	CHR_ALT_CTG23_2_4	19632394	19657523	+	3408	-	PF00630:Filamin/ABP280 repeat	-
ENSDARG00000076847	231.70519326055	169.862043658811	142.378518035308	510.833405785184	481.495749210085	430.098719416047	181.315251651556	474.142624803772	-1.37908443956826	6.65233224504144e-08	3.50473905299233e-06	tnrc6c1	3	34258755	34337969	-	12765	protein_coding	trinucleotide repeat containing 6C1 [Source:ZFIN;Acc:ZDB-GENE-030131-7440]	-
ENSDARG00000114495	63.6474141981141	32.1080692281899	52.2489974441496	157.875678559594	179.998410919658	151.145803205639	49.3348269568179	163.006630894964	-1.71484526964283	6.82435304766509e-08	3.57890943384192e-06	ATP8A1	14	45028062	45179545	+	3100	protein_coding	ATPase phospholipid transporting 8A1 [Source:HGNC Symbol;Acc:HGNC:13531]	-
novel.1691	50.0597639760448	93.2169751786158	54.8614473163571	12.0669308453193	14.3998728735726	11.1136620004147	66.0460621570059	12.5268219064355	2.38986282759139	6.83319214412147e-08	3.57890943384192e-06	-	CHR_ALT_CTG18_1_16	16148419	16179715	-	5234	-	PF00209:Sodium:neurotransmitter symporter family	SNF
ENSDARG00000115301	82.9561803031599	59.0374176131233	19.5933740415561	364.019080500466	406.796408678427	211.159578007878	53.8623239859464	327.325022395591	-2.58657510218419	7.18807468509551e-08	3.75377233554988e-06	lurap1	6	30625945	30658848	-	5987	protein_coding	leucine rich adaptor protein 1 [Source:ZFIN;Acc:ZDB-GENE-070928-35]	-
ENSDARG00000059944	4.29083691223241	4.14297667460514	5.22489974441496	26.1450168315252	42.2996265661196	45.5660142017001	4.55290444375084	38.003552533115	-3.07777269613106	7.35427090588285e-08	3.82066938701503e-06	c1qtnf2	14	46020282	46027226	+	4933	protein_coding	C1q and TNF related 2 [Source:ZFIN;Acc:ZDB-GENE-030131-5133]	-
ENSDARG00000008388	42.9083691223241	75.6093243115439	18.2871491054524	1.00557757044328	2.69997616379487	0	45.6016141797734	1.23518457807938	5.13052691809019	7.35896007353398e-08	3.82066938701503e-06	mmp14b	2	38161318	38183641	+	4473	protein_coding	matrix metallopeptidase 14b (membrane-inserted) [Source:ZFIN;Acc:ZDB-GENE-030901-2]	-
ENSDARG00000053467	2444.34676100173	2024.87984971326	3491.5392542053	945.24291621668	956.691554037982	1108.03210144134	2653.5886216401	1003.32219056533	1.40290283476573	7.55298543203934e-08	3.89760417418948e-06	gtpbp1	3	33440615	33459764	+	3219	protein_coding	GTP binding protein 1 [Source:ZFIN;Acc:ZDB-GENE-030909-12]	-
ENSDARG00000070081	133.731083764577	69.3948592996362	167.196791821279	394.186407613764	419.396297442803	506.782987218908	123.440911628497	440.121897425159	-1.83674931224785	7.57217337983823e-08	3.89760417418948e-06	rspo3	16	40301056	40339027	+	2254	protein_coding	R-spondin 3 [Source:ZFIN;Acc:ZDB-GENE-030131-9814]	-
novel.2215	15.0179291928134	20.7148833730257	6.5311246805187	69.3848523605861	64.7994279310768	68.9047044025709	14.0879790821193	67.6963282314113	-2.23180903402875	7.5755991808383e-08	3.89760417418948e-06	-	CHR_ALT_CTG23_1_10	14589967	14725823	+	1572	-	-	-
ENSDARG00000074776	223.123519436085	379.082365726371	287.369485942823	82.4573607763487	98.0991339512136	115.582084804312	296.52512370176	98.7128598439582	1.5862219276836	7.59443590491567e-08	3.89760417418948e-06	tmem154	1	25154076	25177225	-	1423	protein_coding	transmembrane protein 154 [Source:ZFIN;Acc:ZDB-GENE-030131-2401]	-
ENSDARG00000034541	625.031910215188	704.306034682874	786.347411534452	1360.54645280975	1335.58820902386	1415.88053885283	705.228452144171	1370.67173356215	-0.960602321466647	7.63010533613032e-08	3.90469000869019e-06	tgfbr2b	16	39505163	39605661	-	2390	protein_coding	transforming growth factor beta receptor 2b [Source:ZFIN;Acc:ZDB-GENE-980526-375]	-
ENSDARG00000100594	83.671319788532	91.1454868413132	94.0481953994693	189.048583243336	214.198108994393	207.825479407754	89.6216673431048	203.690723881828	-1.18963589447524	7.83228227354444e-08	3.99670175444296e-06	sez6l	10	44581378	44672402	+	7488	protein_coding	seizure related 6 homolog (mouse)-like [Source:ZFIN;Acc:ZDB-GENE-091204-162]	-
novel.2013	797.380526189856	684.6268954785	830.759059361979	399.214295465981	373.49670265829	311.18253601161	770.922160343445	361.29784471196	1.09240809042549	8.65237549171301e-08	4.40260473737876e-06	-	CHR_ALT_CTG20_1_15	26453323	26517384	-	6087	-	PF02882:Tetrahydrofolate dehydrogenase/cyclohydrolase, NAD(P)-binding domain|PF01268:Formate--tetrahydrofolate ligase|PF00763:Tetrahydrofolate dehydrogenase/cyclohydrolase, catalytic domain	-
ENSDARG00000069981	1475.33275832258	1816.69527181436	3255.11254077052	536.97842261671	539.995232758974	753.506283628114	2182.38019030249	610.159979667932	1.83836468759491	8.88078553825983e-08	4.50598948049206e-06	cspg5a	16	42319438	42390640	-	5226	protein_coding	chondroitin sulfate proteoglycan 5a [Source:ZFIN;Acc:ZDB-GENE-080425-4]	-
ENSDARG00000103919	683.673348015697	707.413267188828	788.959861406659	1495.29384724915	1539.88640541767	1265.84610184723	726.682158870395	1433.67545150469	-0.981735971931741	8.92990262931668e-08	4.51807538129167e-06	si:ch73-1a9.3	10	39084354	39087854	+	1398	protein_coding	si:ch73-1a9.3 [Source:ZFIN;Acc:ZDB-GENE-141216-84]	-
ENSDARG00000020015	1430.27897074414	1579.50985719321	1078.94179722169	559.101129166462	642.594326983179	467.885170217457	1362.91020838635	556.526875455699	1.2921055187445	9.27729806600573e-08	4.66644213795881e-06	mrps33	4	12102267	12106039	-	2227	protein_coding	mitochondrial ribosomal protein S33 [Source:ZFIN;Acc:ZDB-GENE-040715-6]	-
ENSDARG00000104453	218.117543038481	319.009203944596	369.661656917359	90.5019813398949	79.1993008046495	121.13891580452	302.262801300145	96.946732649688	1.64000041775038	9.31136604005919e-08	4.66644213795881e-06	flt4	14	15816509	15956921	-	5248	protein_coding	fms-related tyrosine kinase 4 [Source:ZFIN;Acc:ZDB-GENE-980526-326]	-
ENSDARG00000010482	70.7988090518347	60.0731617817746	151.522092588034	12.0669308453193	18.8998331465641	16.670493000622	94.1313544738811	15.8790856641685	2.55608506694002	9.3219674690419e-08	4.66644213795881e-06	prg4a	2	20793982	20812059	+	1999	protein_coding	proteoglycan 4a [Source:ZFIN;Acc:ZDB-GENE-030131-8295]	-
ENSDARG00000008237	9452.713717648	9510.20295655611	9283.34062088929	5751.90370293554	5667.24996780543	5561.27646500749	9415.41909836446	5660.14337858282	0.734193281263794	9.32765869681577e-08	4.66644213795881e-06	sars	23	34030550	34043651	+	2371	protein_coding	seryl-tRNA synthetase [Source:ZFIN;Acc:ZDB-GENE-040831-1]	-
ENSDARG00000075282	151.609570898878	156.397369466344	104.497994888299	341.896373950714	317.697195273196	346.746254412937	137.501645084507	335.446607878949	-1.27864045095242	9.40817712659321e-08	4.69187898655431e-06	irs2b	9	8429239	8454060	-	7379	protein_coding	insulin receptor substrate 2b [Source:ZFIN;Acc:ZDB-GENE-081104-462]	-
ENSDARG00000075211	1436.71522611248	1385.82569765542	1619.71892076864	809.489944206838	775.793151063726	817.965523230519	1480.75328151218	801.082872833694	0.885896831475079	9.43104454744119e-08	4.69187898655431e-06	chd7	2	21765670	21820697	-	11233	protein_coding	chromodomain helicase DNA binding protein 7 [Source:ZFIN;Acc:ZDB-GENE-070912-179]	-
ENSDARG00000038424	67.9382511103465	42.4655109147027	13.0622493610374	242.34419447683	295.197393908239	206.714113207713	41.1553371286955	248.08523386426	-2.5668644632928	9.79477614432755e-08	4.85929727604695e-06	c4b	16	16665203	16701718	-	5979	protein_coding	complement 4B (Chido blood group) [Source:ZFIN;Acc:ZDB-GENE-100805-2]	-
ENSDARG00000017388	749.466180669927	657.697547093567	1014.93677535261	1962.88741750528	1898.08324314779	1777.0745538663	807.366834372034	1879.34840483979	-1.2204225222044	9.82596105751975e-08	4.86126494424661e-06	gstt1b	21	15713097	15720534	+	1333	protein_coding	glutathione S-transferase theta 1b [Source:ZFIN;Acc:ZDB-GENE-040426-1491]	-
novel.231	3464.1356671423	2885.58325386248	3547.70692645776	6261.73153115028	6095.64618579421	6156.96874822972	3299.14194915418	6171.44882172474	-0.903543843472774	1.02501108382381e-07	5.05709888317495e-06	-	16	22137442	22151233	-	4919	-	-	-
ENSDARG00000097556	3.57569742686034	2.07148833730257	1.30622493610374	33.1840598246281	33.2997060201367	25.5614226009537	2.31780356675555	30.6817294819062	-3.62175238669947	1.06110582938154e-07	5.22075760681937e-06	cyp8b2	2	3452590	3454556	+	1967	protein_coding	cytochrome P450, family 8, subfamily B, polypeptide 2 [Source:ZFIN;Acc:ZDB-GENE-080212-9]	-
ENSDARG00000090401	84.386459273904	111.860370214339	82.2921709745357	33.1840598246281	16.1998569827692	16.670493000622	92.8463334875929	22.0181366026731	2.07684727749634	1.06914226869339e-07	5.24584640628128e-06	CABZ01020840.1	4	4601815	4612116	-	1217	protein_coding	apoptosis facilitator Bcl-2-like protein 14 [Source:NCBI gene;Acc:101885512]	-
novel.51	57.2111588297655	61.1089059504259	83.5983959106394	196.087626236439	170.998490373675	164.482197606137	67.3061535636103	177.189438072084	-1.41127280817161	1.09734363129592e-07	5.36946774108084e-06	-	10	42927388	42930351	+	2875	-	-	-
ENSDARG00000115762	138.021920676809	152.254392791739	141.072293099204	55.3067663743802	31.4997219109401	54.4569438020318	143.782868855917	47.0878106957841	1.61720345419772	1.17378691837771e-07	5.72782359623658e-06	AL929536.5	13	866293	869808	-	279	protein_coding	-	-
ENSDARG00000069989	340.406395037104	391.511295750186	320.025109345417	701.893144169407	678.59400916711	852.417875431804	350.647600044236	744.301676256107	-1.08473642792573	1.21153848576402e-07	5.8959338843993e-06	bnc2	1	27023687	27212459	+	9574	protein_coding	basonuclin 2 [Source:ZFIN;Acc:ZDB-GENE-030131-5784]	zf-C2H2
ENSDARG00000008049	484.864571082262	436.048295002191	509.427725080459	938.203873223577	901.792038707486	854.640607831887	476.780197054971	898.212173254317	-0.914440315221904	1.22696463049899e-07	5.95477942954128e-06	si:dkey-42i9.4	22	10540446	10541712	-	865	protein_coding	si:dkey-42i9.4 [Source:ZFIN;Acc:ZDB-GENE-030131-8398]	-
ENSDARG00000098764	5.72111588297654	2.07148833730257	5.22489974441496	30.1673271132983	42.2996265661196	35.5637184013269	4.33916798823136	36.0102240269149	-3.03013280136086	1.24148516419152e-07	6.00892277302452e-06	musk	10	13080092	13179077	-	8990	protein_coding	muscle, skeletal, receptor tyrosine kinase [Source:ZFIN;Acc:ZDB-GENE-030131-6458]	-
ENSDARG00000058666	881.76698546376	804.773219042049	572.126522013438	290.611917858107	342.896972801948	297.846141611113	752.888908839749	310.451677423723	1.27935663564909	1.36665601649207e-07	6.59688552825634e-06	dennd2da	8	12989372	13029297	-	2538	protein_coding	DENN/MADD domain containing 2Da [Source:ZFIN;Acc:ZDB-GENE-061013-542]	-
ENSDARG00000060594	4969.5042838505	5069.96770554805	5405.15878559728	3004.66578048451	2908.77432046167	3107.37989531594	5148.21025833194	3006.93999875404	0.775698151056218	1.40445203869262e-07	6.76105482777632e-06	hadhab	17	37227936	37252810	+	3133	protein_coding	hydroxyacyl-CoA dehydrogenase trifunctional multienzyme complex subunit alpha b [Source:ZFIN;Acc:ZDB-GENE-041111-204]	-
ENSDARG00000006396	1172.11361652482	1035.74416865129	978.362477141702	478.654923531	477.895780991692	593.469550822143	1062.0734207726	516.673418448278	1.04121247251501	1.4647072999899e-07	7.03216999403755e-06	nrcama	4	13696537	13728375	+	4505	protein_coding	neuronal cell adhesion molecule a [Source:ZFIN;Acc:ZDB-GENE-041210-235]	-
ENSDARG00000104181	118.713154571763	151.218648623088	92.7419704633656	336.868486098498	431.996186207179	280.064282410449	120.891257886072	349.642984905375	-1.52986932262883	1.4732192340708e-07	7.05407386608699e-06	tmsb1	14	12066695	12071679	-	1053	protein_coding	thymosin beta 1 [Source:ZFIN;Acc:ZDB-GENE-030131-8575]	-
ENSDARG00000059916	406.199227691335	474.370829242289	536.858448738637	169.942609404914	207.898164612205	231.164169608625	472.47616855742	203.001647875248	1.21721786916266	1.56152589613664e-07	7.45691243449211e-06	hyal1	6	54063032	54078623	-	1700	protein_coding	hyaluronidase 1 [Source:ZFIN;Acc:ZDB-GENE-060312-42]	-
ENSDARG00000088615	271.037864956014	329.366645631109	202.46486509608	97.5410243329978	109.799030660991	84.4638312031514	267.623125227734	97.2679620657135	1.4602076497668	1.57654596365331e-07	7.50856290955949e-06	ltb4r2a	7	5049909	5125799	-	3986	protein_coding	leukotriene B4 receptor 2a [Source:ZFIN;Acc:ZDB-GENE-140106-272]	-
ENSDARG00000045708	59.3565772858817	61.1089059504259	94.0481953994693	17.0948186975357	17.0998490373675	18.8932254007049	71.504559545259	17.695964378536	2.00574232179334	1.58911317415663e-07	7.54828757724398e-06	adm2a	4	9880647	9891874	-	1824	protein_coding	adrenomedullin 2a [Source:ZFIN;Acc:ZDB-GENE-041210-100]	-
ENSDARG00000099724	321.097628932059	313.83048310134	411.460854872678	157.875678559594	162.89856188229	142.254873605308	348.796322302026	154.343038015731	1.17212711875477	1.63066860037259e-07	7.72513029248127e-06	relt	18	2600959	2668698	-	5015	protein_coding	RELT, TNF receptor [Source:ZFIN;Acc:ZDB-GENE-040426-2361]	-
ENSDARG00000006901	308.225118195361	252.721577150914	116.254019313233	929.153675089588	938.691712946016	695.715241225957	225.733571553169	854.520209753854	-1.91532232136648	1.67597724361975e-07	7.91877078599171e-06	si:ch1073-459j12.1	8	44759576	44800841	+	4181	protein_coding	si:ch1073-459j12.1 [Source:ZFIN;Acc:ZDB-GENE-030131-8546]	-
novel.3413	788.083712880019	779.915358994418	579.963871630061	1594.84602672304	1629.8856108775	1391.43048245191	715.987647834833	1538.72070668415	-1.10216048369841	1.69322363563676e-07	7.97914884761808e-06	-	CHR_ALT_CTG9_1_14	28119904	28141135	+	1613	-	PF00180:Isocitrate/isopropylmalate dehydrogenase	-
ENSDARG00000014329	471.276920860193	360.438970690648	348.762057939699	178.992807538903	179.998410919658	155.591268005805	393.49264983018	171.527495488122	1.20001437770599	1.71083517553105e-07	8.04092532499596e-06	npm1a	10	22034477	22045119	+	1922	protein_coding	nucleophosmin 1a [Source:ZFIN;Acc:ZDB-GENE-021028-1]	-
ENSDARG00000076484	280.334678265851	183.326717851278	216.833339393221	556.084396455132	527.395343994598	511.228452019074	226.83157850345	531.569397489601	-1.22408709505761	1.72671492341703e-07	8.09425945727771e-06	stab1	22	10281420	10354381	-	9122	protein_coding	stabilin 1 [Source:ZFIN;Acc:ZDB-GENE-050208-554]	-
ENSDARG00000029170	782.362596997042	789.23705651228	715.81126498485	1342.44605654177	1360.78798655261	1323.63714424939	762.470306164724	1342.29039578126	-0.815131798283424	1.7660230404601e-07	8.25685117869566e-06	si:ch211-200p22.4	7	23748971	23848012	-	10098	protein_coding	si:ch211-200p22.4 [Source:ZFIN;Acc:ZDB-GENE-081104-61]	-
ENSDARG00000076673	281.764957236595	187.469694525883	201.158640159976	549.045353462029	578.6948911067	490.112494218286	223.464430640818	539.284246262338	-1.26589393094652	1.84044886560781e-07	8.58235424014505e-06	wu:fi04e12	20	52851793	52882881	-	6624	protein_coding	wu:fi04e12 [Source:ZFIN;Acc:ZDB-GENE-030131-5575]	-
ENSDARG00000044619	1794.28496879852	2019.70112887001	2129.1466458491	1064.90664709943	1055.69068004379	1130.25942544217	1981.04424783921	1083.61891752846	0.869944738285768	1.85374988661448e-07	8.62186796222254e-06	birc2	21	22833905	22851230	+	3108	protein_coding	baculoviral IAP repeat containing 2 [Source:ZFIN;Acc:ZDB-GENE-030825-6]	-
ENSDARG00000104358	6.43625536834861	7.250209180559	7.83734961662245	32.1784822541848	41.3996345115213	53.3455776019903	7.17460472184335	42.3078981225655	-2.57421650596837	1.89726692841658e-07	8.8013473614338e-06	FP016005.1	11	44019844	44030962	-	1216	protein_coding	-	-
ENSDARG00000058943	2372.83281246452	2782.00883699735	3274.70591481208	1367.58549580286	1303.18849505832	1439.2192290537	2809.84918809132	1369.99773997163	1.03587528207381	1.91013935167991e-07	8.83810591217698e-06	cdcp1a	16	2847565	2870522	-	2614	protein_coding	CUB domain containing protein 1a [Source:ZFIN;Acc:ZDB-GENE-050327-55]	-
ENSDARG00000029609	291.061770546432	302.437297246176	313.493984664898	542.006310468926	563.395026178529	564.574029621065	302.331017485835	556.65845542284	-0.882279339848325	2.05463544850122e-07	9.4821160491555e-06	macrod1	14	45789454	45967981	-	2534	protein_coding	MACRO domain containing 1 [Source:ZFIN;Acc:ZDB-GENE-040912-100]	-
ENSDARG00000077762	30.0358583856269	24.8578600476309	32.6556234025935	106.591222466987	94.4991657328204	75.5729016028197	29.1831139452837	92.2210966008758	-1.66517484834742	2.07831671824506e-07	9.56668468759196e-06	si:rp71-79p20.2	23	14590483	14731892	+	2497	protein_coding	si:rp71-79p20.2 [Source:ZFIN;Acc:ZDB-GENE-030616-83]	-
ENSDARG00000020085	672.231116249744	794.415777355536	702.749015623813	397.203140325094	375.296686767487	363.416747413559	723.131969743031	378.638858168713	0.932808625955397	2.10577653887863e-07	9.66816683402887e-06	slc33a1	18	34158178	34171280	-	2284	protein_coding	solute carrier family 33 (acetyl-CoA transporter), member 1 [Source:ZFIN;Acc:ZDB-GENE-040426-1241]	-
ENSDARG00000098671	1767.82480783975	2046.63047725494	2140.90267027403	1120.21341347381	1052.0907118254	1011.34324203773	1985.11931845624	1061.21578911231	0.902792468295488	2.15893239422704e-07	9.88680322074228e-06	prelid1a	14	16034447	16044793	+	1864	protein_coding	PRELI domain containing 1a [Source:ZFIN;Acc:ZDB-GENE-040426-1341]	-
ENSDARG00000042877	12.8725107366972	19.6791392043744	23.5120488498673	65.362542078813	66.5994120402734	73.3501692027367	18.6878995969797	68.4373744406077	-1.91074809152665	2.26296053465617e-07	1.03366944114985e-05	heca	20	36820965	36839074	+	2055	protein_coding	hdc homolog, cell cycle regulator [Source:ZFIN;Acc:ZDB-GENE-041001-173]	-
novel.1290	78.6653433909275	58.001673444472	126.703818802063	243.349772047273	287.097465416854	340.078057212689	87.7902785458208	290.175098225605	-1.73409381645772	2.34174106506826e-07	1.06692590362549e-05	-	CHR_ALT_CTG14_1_24	30351736	30358458	-	1320	-	PF07679:Immunoglobulin I-set domain	I-set
ENSDARG00000060246	201.669334874923	171.933531996113	125.397593865959	47.262145810834	54.8995153304957	66.6819720024879	166.333486912332	56.2812110479392	1.57226841916569	2.37187222791269e-07	1.07790427456795e-05	slc16a6b	3	36313532	36328672	+	4909	protein_coding	solute carrier family 16, member 6b [Source:ZFIN;Acc:ZDB-GENE-110208-3]	-
ENSDARG00000074258	25.0298819880224	46.6084875893079	22.2058239137636	120.669308453193	129.598855862154	96.6888594036075	31.2813978303646	115.652341239651	-1.88761558623498	2.3872252575173e-07	1.08212799744312e-05	gramd1bb	18	46840797	46957840	-	2855	protein_coding	GRAM domain containing 1Bb [Source:ZFIN;Acc:ZDB-GENE-140106-106]	-
ENSDARG00000062936	25.0298819880224	10.3574416865129	33.9618483386973	100.557757044328	89.0992134052307	112.247986204188	23.1163906710775	100.634985551249	-2.13397750377822	2.41557387019882e-07	1.09220631194306e-05	ndnf	23	2050359	2099350	-	5957	protein_coding	neuron-derived neurotrophic factor [Source:ZFIN;Acc:ZDB-GENE-030131-207]	-
ENSDARG00000036840	7.86653433909275	13.4646741924667	9.14357455272619	50.2788785221638	46.7995868391111	160.036732805971	10.1582610280952	85.7050660557486	-3.08170776417175	2.61257092939362e-07	1.17829587876187e-05	krt15	11	11515778	11518469	-	1545	protein_coding	keratin 15 [Source:ZFIN;Acc:ZDB-GENE-040426-2931]	-
ENSDARG00000021287	1448.87259736381	1744.19318000877	1507.38357626372	818.540142340827	849.592499540785	873.533833232592	1566.8164512121	847.222158371402	0.886895660393494	2.66563729336999e-07	1.19772113431246e-05	rab7b	8	50968990	50981175	-	1260	protein_coding	RAB7b, member RAS oncogene family [Source:ZFIN;Acc:ZDB-GENE-180906-1]	-
ENSDARG00000077052	1524.67738281325	1438.64865025664	1483.87152741385	2521.98854667174	2487.57803890967	2451.67383729147	1482.39918682791	2487.08014095763	-0.746348085016145	2.66905381554513e-07	1.19772113431246e-05	tnrc18	3	40407352	40488846	+	13023	protein_coding	trinucleotide repeat containing 18 [Source:ZFIN;Acc:ZDB-GENE-100326-1]	-
ENSDARG00000039436	90.8227146422526	105.645905202431	56.1676722524609	24.1338616906386	13.4998808189743	6.66819720024879	84.2120973657149	14.7673132366206	2.50856392200083	2.70768005463987e-07	1.21200916731499e-05	il13ra2	5	37101393	37117778	-	2155	protein_coding	interleukin 13 receptor, alpha 2 [Source:ZFIN;Acc:ZDB-GENE-030521-10]	-
novel.865	20.73904507579	16.5719066984206	22.2058239137636	66.3681196492563	72.8993564224615	62.2365072023221	19.8389252293247	67.1679944246799	-1.76378887313974	2.86225543609288e-07	1.27799705221547e-05	-	CHR_ALT_CTG10_1_31	33897657	33937172	+	1417	-	PF14222:Cell morphogenesis N-terminal	-
novel.156	4.29083691223241	6.21446501190772	2.61244987220748	29.161749542855	31.4997219109401	41.1205494015342	4.37258393211587	33.9273402851098	-2.92736252101421	3.00608634567026e-07	1.33887037739828e-05	-	13	35924559	35925443	-	771	-	-	-
ENSDARG00000069332	135.161362735321	148.111416117134	130.622493610374	53.2956112334937	58.4994835488888	60.0137748022391	137.965090820943	57.2696231948739	1.26948811399373	3.04158452836631e-07	1.35131093722941e-05	tmem72	13	30704361	30713236	-	907	protein_coding	transmembrane protein 72 [Source:ZFIN;Acc:ZDB-GENE-090313-175]	-
ENSDARG00000031228	1505.3686167082	1055.42330785566	911.745005400411	2753.27138787369	3048.27308892441	2619.49013349773	1157.51230998809	2807.01153676528	-1.27665262503219	3.06039809733817e-07	1.35629553395682e-05	podxl	4	11732156	11751037	-	4160	protein_coding	podocalyxin-like [Source:ZFIN;Acc:ZDB-GENE-030131-2805]	-
ENSDARG00000021806	467.701223433333	479.549550085545	808.553235448216	1498.31057996048	1486.78687419637	1637.04241266108	585.268002989031	1540.71328893931	-1.39889131019923	3.26800338432572e-07	1.44471634762518e-05	zfp36l2	12	25376639	25380028	-	2656	protein_coding	zinc finger protein 36, C3H type-like 2 [Source:ZFIN;Acc:ZDB-GENE-030131-5873]	-
ENSDARG00000061231	165.91236060632	166.754811152857	138.459843226997	53.2956112334937	66.5994120402734	70.0160706026123	157.042338328724	63.3036979587931	1.31503376916139	3.37364741800304e-07	1.48773686137122e-05	tinagl1	19	41769135	41829721	+	1759	protein_coding	tubulointerstitial nephritis antigen-like 1 [Source:ZFIN;Acc:ZDB-GENE-060503-240]	-
ENSDARG00000102377	574.972146239143	431.905318327586	659.643592732389	209.160134652202	221.398045431179	263.393789409827	555.507019099706	231.317323164403	1.2640249534746	3.40728106361172e-07	1.49886797527353e-05	slc6a16b	24	38618502	38644937	-	2816	protein_coding	solute carrier family 6, member 16b [Source:ZFIN;Acc:ZDB-GENE-070424-95]	-
ENSDARG00000099109	1633.3785845898	1698.62043658811	2088.65367282988	3458.18126475443	3374.97020474359	4107.60947535326	1806.88423133593	3646.92031495042	-1.01375210078895	3.57194205354263e-07	1.56744189376588e-05	CU929444.1	7	72644051	72741530	-	5712	processed_transcript	-	-
ENSDARG00000052942	806.677339499693	754.021754778136	1247.44481397907	369.046968352682	350.996901293333	393.423634814679	936.047969418967	371.155834820231	1.33345478160507	3.7188551677049e-07	1.62791061998062e-05	aspg	17	45737992	45775010	+	3376	protein_coding	asparaginase homolog (S. cerevisiae) [Source:ZFIN;Acc:ZDB-GENE-070820-14]	-
novel.2923	1428.84869177339	1551.54476463963	2291.11853792596	735.077203994035	672.294064784922	780.179072429109	1757.17066477966	729.183447069355	1.26825415919839	3.77615142569785e-07	1.6489502313683e-05	-	CHR_ALT_CTG5_1_61	69716730	69733692	+	2778	-	PF00763:Tetrahydrofolate dehydrogenase/cyclohydrolase, catalytic domain|PF02882:Tetrahydrofolate dehydrogenase/cyclohydrolase, NAD(P)-binding domain	-
ENSDARG00000104563	84.386459273904	55.9301851071695	75.761046294017	181.00396267979	173.69846653747	184.486789206883	72.0258968916968	179.729739474714	-1.31300845910464	3.8911333686974e-07	1.69501565768136e-05	kcnk9	19	4463389	4531049	+	2060	protein_coding	potassium channel, subfamily K, member 9 [Source:ZFIN;Acc:ZDB-GENE-070705-260]	-
ENSDARG00000028173	309.655397166106	291.044111391011	318.718884409313	154.858945848265	161.998569827692	143.366239805349	306.472797655477	153.407918493769	0.99660729724618	3.92669770172529e-07	1.70634600858427e-05	slc4a2a	2	32391897	32457923	-	6745	protein_coding	solute carrier family 4 (anion exchanger), member 2a [Source:ZFIN;Acc:ZDB-GENE-051101-2]	-
ENSDARG00000104068	3682.96834966615	3322.66729303333	3094.44687362976	6343.18331435619	7059.53767626898	5715.75636681326	3366.69417210975	6372.82578581281	-0.920359939312353	3.97980173486364e-07	1.72522473263749e-05	gstp1	14	3507326	3514055	+	893	protein_coding	glutathione S-transferase pi 1 [Source:ZFIN;Acc:ZDB-GENE-020806-4]	-
ENSDARG00000019128	259.595633190061	163.647578646903	171.11546662959	63.3513869379264	80.9992849138461	58.9024086021977	198.119559488851	67.7510268179901	1.54996918610912	4.29408652813939e-07	1.85695848408159e-05	tpm4b	2	55300425	55337585	-	3388	protein_coding	tropomyosin 4b [Source:ZFIN;Acc:ZDB-GENE-030131-2964]	-
ENSDARG00000025670	45.0537875784403	88.0382543353593	45.7178727636309	182.009540250233	210.598140776	181.152690606759	59.6033048924768	191.253457210997	-1.68477178538752	4.30808528833774e-07	1.85851215579015e-05	fstl3	22	18884971	18897231	+	5159	protein_coding	follistatin-like 3 (secreted glycoprotein) [Source:ZFIN;Acc:ZDB-GENE-050913-111]	-
ENSDARG00000014969	237.426309143527	240.292647127098	295.206835559445	111.619110319204	111.599014770188	127.807113004769	257.641930610023	117.008412698053	1.13678711813149	4.42907958715564e-07	1.90610509461686e-05	ankhb	2	31948352	32009716	+	6331	protein_coding	ANKH inorganic pyrophosphate transport regulator b [Source:ZFIN;Acc:ZDB-GENE-030131-2458]	-
ENSDARG00000015156	51.4900429467889	38.3225342400976	41.7991979553197	111.619110319204	122.398919425367	114.470718604271	43.8705917140687	116.162916116281	-1.39275308849401	4.46246963934614e-07	1.91585835958467e-05	fbln2	11	27274355	27383732	+	5774	protein_coding	fibulin 2 [Source:ZFIN;Acc:ZDB-GENE-060711-1]	-
ENSDARG00000052695	131.585665308461	96.3242076845696	126.703818802063	306.701158985199	288.897449526051	238.943733008915	118.204563931698	278.180780506722	-1.23377382535936	4.72300652783315e-07	2.02285123710072e-05	nr2f1a	5	49744713	49751549	+	2994	protein_coding	nuclear receptor subfamily 2, group F, member 1a [Source:ZFIN;Acc:ZDB-GENE-980526-115]	RXR-like
ENSDARG00000100585	719.4303222843	623.517989528074	765.447812556792	390.164097331991	354.596869511726	343.412155812813	702.798708123056	362.724374218843	0.953644862711194	4.83644964483374e-07	2.06648303006532e-05	coa3a	12	3571770	3574657	+	772	protein_coding	cytochrome C oxidase assembly factor 3a [Source:ZFIN;Acc:ZDB-GENE-060810-187]	-
ENSDARG00000055136	40.7629506662079	48.6799759266104	43.1054228914234	10.0557757044328	8.09992849138461	11.1136620004147	44.1827831614139	9.75645539874401	2.18599700144389	4.86890067432602e-07	2.07538343779147e-05	si:dkey-101k6.5	9	38564900	38587275	-	2019	protein_coding	si:dkey-101k6.5 [Source:ZFIN;Acc:ZDB-GENE-081105-143]	-
ENSDARG00000092934	167.342639577064	198.862880381047	164.584341949071	79.4406280650188	80.9992849138461	67.7933382025294	176.929953969061	76.0777503937981	1.21512785802119	5.1331966422186e-07	2.18283076261963e-05	si:dkey-32e6.3	23	20137520	20143211	-	1633	protein_coding	si:dkey-32e6.3 [Source:ZFIN;Acc:ZDB-GENE-081104-408]	-
ENSDARG00000086505	203.099613845667	177.11225283937	197.239965351665	96.5354467625546	82.7992690230426	75.5729016028197	192.483944012234	84.969205796139	1.17941954459574	5.30644526979105e-07	2.25114281516551e-05	mast3b	11	13280248	13341483	-	7605	protein_coding	microtubule associated serine/threonine kinase 3b [Source:ZFIN;Acc:ZDB-GENE-111209-1]	-
ENSDARG00000061260	33.6115558124872	23.8221158789796	41.7991979553197	5.02788785221638	2.69997616379487	4.44546480016586	33.0776232155955	4.05777627205904	3.03647206346389	5.35728342933989e-07	2.26527130928424e-05	si:dkey-202e22.2	11	34760628	34779622	+	4711	protein_coding	si:dkey-202e22.2 [Source:ZFIN;Acc:ZDB-GENE-141215-27]	-
ENSDARG00000038309	480.57373417003	487.835503434756	762.835362684585	232.288418772397	225.898005704171	240.055099208957	577.08153342979	232.747174561841	1.30782218775369	5.3651162588311e-07	2.26527130928424e-05	dnajc15	9	18215940	18278580	+	1675	protein_coding	DnaJ (Hsp40) homolog, subfamily C, member 15 [Source:ZFIN;Acc:ZDB-GENE-040801-216]	-
novel.3006	22.8844635319062	44.5369992520053	26.1244987220748	1.00557757044328	3.59996821839316	0	31.1819871686621	1.53518192961214	4.25271120274181	5.38193409049028e-07	2.26701280321124e-05	-	CHR_ALT_CTG5_3_2	37108544	37116267	-	645	-	-	-
ENSDARG00000115549	190.22710310897	232.006693777888	181.56526611842	68.3792747901428	83.6992610776409	95.577493203566	201.266354335093	82.5520096904499	1.28781578845193	5.44248381899989e-07	2.28712378840795e-05	NCEH1	24	26887487	26891281	+	1227	protein_coding	neutral cholesterol ester hydrolase 1-like [Source:NCBI gene;Acc:797436]	-
ENSDARG00000070830	24.3147425026503	15.5361625297693	32.6556234025935	78.4350504945756	77.3993166954529	94.4661270035246	24.168842811671	83.4334980645177	-1.80111866028908	5.54981346873469e-07	2.32675278290145e-05	zgc:136858	25	20027175	20049449	-	2724	protein_coding	zgc:136858 [Source:ZFIN;Acc:ZDB-GENE-060421-6632]	-
novel.1968	220.262961494597	199.898624549698	120.172694121544	486.699544094546	532.795296322187	431.210085616089	180.111426721946	483.568308677607	-1.41807710526474	5.61449854906017e-07	2.34835934628137e-05	-	CHR_ALT_CTG1_2_3	20916259	20929073	-	2190	-	PF04116:Fatty acid hydroxylase superfamily	-
ENSDARG00000103878	48.6294850053006	29.000836722236	23.5120488498673	4.02231028177311	3.59996821839316	0	33.7141235258013	2.54075950005542	3.69858420719479	5.6952731599902e-07	2.37502217487704e-05	anpepb	25	10811551	10827771	+	3269	protein_coding	alanyl (membrane) aminopeptidase b [Source:ZFIN;Acc:ZDB-GENE-030131-1253]	-
ENSDARG00000004049	49.3446244906727	37.2867900714463	40.492973019216	114.635843030534	125.098895589162	102.245690403815	42.374795860445	113.99347634117	-1.41764143177379	5.70484049844485e-07	2.37502217487704e-05	marcksa	20	3312859	3319736	-	1776	protein_coding	myristoylated alanine-rich protein kinase C substrate a [Source:ZFIN;Acc:ZDB-GENE-050522-145]	-
ENSDARG00000015709	695.11557978165	999.493122748491	613.925719968758	310.723469266972	338.397012528957	312.293902211652	769.5114741663	320.47146133586	1.26378857702265	5.84913133347712e-07	2.4278317588074e-05	hsd17b12a	25	30196039	30230559	+	2682	protein_coding	hydroxysteroid (17-beta) dehydrogenase 12a [Source:ZFIN;Acc:ZDB-GENE-030131-5628]	-
ENSDARG00000005821	55.7808798590213	53.8586967698669	33.9618483386973	8.04462056354621	12.5998887643761	6.66819720024879	47.8671416558618	9.10423550939035	2.38784316538411	5.8588773126875e-07	2.4278317588074e-05	ncf2	7	41329748	41338923	-	3407	protein_coding	neutrophil cytosolic factor 2 [Source:ZFIN;Acc:ZDB-GENE-070209-29]	-
ENSDARG00000056985	2467.23122453363	2244.45761346734	863.414682764573	525.917069341834	511.195487011828	347.857620612979	1858.36784025518	461.656725655547	2.0093686600884	5.9543509764208e-07	2.46168306571471e-05	tpte	10	24690534	24707956	+	2629	protein_coding	transmembrane phosphatase with tensin homology [Source:ZFIN;Acc:ZDB-GENE-030131-5503]	-
ENSDARG00000058821	22.8844635319062	15.5361625297693	30.043173530386	67.3736972196995	80.9992849138461	85.5751974031929	22.8212665306872	77.9827265122461	-1.78689182408311	6.04379043354018e-07	2.49288907951565e-05	sema5a	24	16393302	16706981	+	5780	protein_coding	sema domain, seven thrombospondin repeats (type 1 and type 1-like), transmembrane domain (TM) and short cytoplasmic domain, (semaphorin) 5A [Source:ZFIN;Acc:ZDB-GENE-030131-8969]	-
novel.1433	96.5438305252292	90.1097426726619	90.1295205911581	34.1896373950714	10.7999046551795	20.0045916007464	92.2610312630164	21.6647112169991	2.09859694797216	6.13483889661398e-07	2.5246134261181e-05	-	CHR_ALT_CTG15_1_6	14178723	14193944	-	2225	-	PF13671:AAA domain|PF08645:Polynucleotide kinase 3 phosphatase	-
novel.2502	34.3266952978593	21.750627541677	58.7801221246683	3.01673271132983	5.39995232758974	3.3340986001244	38.2858149880682	3.91692787968132	3.26139028015555	6.22859235735919e-07	2.55730251729736e-05	-	CHR_ALT_CTG2_1_1	24619179	24622470	-	1388	-	PF00688:TGF-beta propeptide|PF00019:Transforming growth factor beta like domain	TGFb_propeptide
ENSDARG00000079637	26.4601609587665	25.8936042162822	9.14357455272619	86.4796710581218	77.3993166954529	87.7979298032758	20.4991132425916	83.8923058522835	-1.99239036159502	6.43894731422062e-07	2.63760548238487e-05	alpk2	21	10866421	10880565	+	5234	protein_coding	alpha-kinase 2 [Source:ZFIN;Acc:ZDB-GENE-030131-1868]	-
ENSDARG00000054645	10.011952795209	10.3574416865129	3.91867480831122	45.2509906699474	39.5996504023247	43.3432818016172	8.09602309667768	42.7313076246298	-2.34440016223432	6.6640283032957e-07	2.72355939352085e-05	si:ch211-51c14.1	3	30665195	30685401	-	2429	protein_coding	si:ch211-51c14.1 [Source:ZFIN;Acc:ZDB-GENE-120215-48]	-
ENSDARG00000075400	133.731083764577	94.252719347267	75.761046294017	263.461323456138	262.797679942701	265.61652180991	101.248283135287	263.958508402916	-1.36838618440002	6.69096821751159e-07	2.72832630969765e-05	fbxo33	17	13031497	13038751	+	2230	protein_coding	F-box protein 33 [Source:ZFIN;Acc:ZDB-GENE-100618-2]	-
ENSDARG00000042285	16.4482081635576	14.500418361118	13.0622493610374	67.3736972196995	44.0996106753162	64.459239602405	14.6702919619043	58.6441824991402	-1.9797163218795	6.79706121635603e-07	2.76527365203004e-05	atp8b3	22	20473229	20515347	-	10062	protein_coding	ATPase phospholipid transporting 8B3 [Source:ZFIN;Acc:ZDB-GENE-050208-424]	-
ENSDARG00000063539	47.9143455199286	48.6799759266104	48.3303226358384	11.061353274876	13.4998808189743	12.2250282004561	48.3082146941258	12.2620874314355	1.97457924314786	6.82069262682021e-07	2.76858114352293e-05	slc25a15a	15	3255054	3282220	-	1602	protein_coding	solute carrier family 25 (mitochondrial carrier; ornithine transporter) member 15a [Source:ZFIN;Acc:ZDB-GENE-070112-1072]	-
ENSDARG00000095833	39.3326716954637	41.4297667460514	62.6987969329796	6.03346542265966	12.5998887643761	7.77956340029026	47.8204117914983	8.80430586244199	2.41518606438734	6.95643055660565e-07	2.81727550433054e-05	alk	17	47187870	47305034	-	8882	protein_coding	ALK receptor tyrosine kinase [Source:ZFIN;Acc:ZDB-GENE-031027-1]	-
ENSDARG00000103849	433.374528135473	410.154690785909	610.007045160447	188.043005672893	204.298196393812	227.8300710085	484.512088027276	206.723757691735	1.22703484645176	7.16524790286434e-07	2.89527890373659e-05	mdh1ab	17	24439532	24444402	+	1724	polymorphic_pseudogene	malate dehydrogenase 1Ab, NAD (soluble) [Source:ZFIN;Acc:ZDB-GENE-030131-7655]	-
ENSDARG00000069954	17.8784871343017	27.9650925535847	31.3493984664898	93.5187140512247	77.3993166954529	77.7956340029026	25.7309927181254	82.9045549165267	-1.71858463285296	7.4968631817112e-07	3.02243739109169e-05	kcnq5a	13	27378857	27621246	-	3606	protein_coding	potassium voltage-gated channel, KQT-like subfamily, member 5a [Source:ZFIN;Acc:ZDB-GENE-090312-185]	-
ENSDARG00000110439	36.4721137539755	30.0365808908873	28.7369485942823	82.4573607763487	99.8991180604101	88.9092960033173	31.7485477463817	90.421924946692	-1.49640483193582	7.52986798590558e-07	3.02890635649265e-05	ap1s3a	15	43154744	43164591	-	884	protein_coding	adaptor related protein complex 1 subunit sigma 3a [Source:ZFIN;Acc:ZDB-GENE-050417-222]	-
ENSDARG00000063001	55.7808798590213	34.1795575654924	47.0240976997347	122.68046359408	126.898879698359	123.361648204603	45.6615117080828	124.313663832347	-1.43436383250474	7.89943519513033e-07	3.15944341416644e-05	atp8a1	14	44860335	44963865	+	2247	protein_coding	ATPase phospholipid transporting 8A1 [Source:ZFIN;Acc:ZDB-GENE-060929-36]	-
ENSDARG00000029510	1112.04189975357	1029.52970363938	1026.69279977754	605.357697406852	623.694493836615	534.567142219945	1056.08813439016	587.873111154471	0.845085132146668	7.90762926344671e-07	3.15944341416644e-05	timm17a	11	24900123	24906264	+	1704	protein_coding	translocase of inner mitochondrial membrane 17 homolog A (yeast) [Source:ZFIN;Acc:ZDB-GENE-031030-6]	-
ENSDARG00000003865	59.3565772858817	47.6442317579592	39.1867480831122	141.786437432502	118.798951206974	130.029845404851	48.7291857089843	130.205078014776	-1.39857367271229	7.90985586334674e-07	3.15944341416644e-05	pard6b	23	19066696	19103855	-	1146	protein_coding	par-6 partitioning defective 6 homolog beta (C. elegans) [Source:ZFIN;Acc:ZDB-GENE-090312-133]	-
ENSDARG00000104290	249.583680394852	439.155527508145	455.872502700206	114.635843030534	117.898959152376	156.702634205847	381.537236867734	129.745812129585	1.55470290854513	7.92514361448245e-07	3.15944341416644e-05	ripk2	2	7557912	7587660	+	1598	protein_coding	receptor-interacting serine-threonine kinase 2 [Source:ZFIN;Acc:ZDB-GENE-030902-3]	-
ENSDARG00000099195	250.298819880224	238.221158789796	284.757036070615	119.66373088275	133.198824080547	118.916183404437	257.759004913545	123.926246122578	1.05294229738175	8.1749234033879e-07	3.25176240500018e-05	ier2a	3	33761549	33762726	+	1178	protein_coding	immediate early response 2a [Source:ZFIN;Acc:ZDB-GENE-030131-9126]	-
ENSDARG00000078366	104.410364864322	100.467184359175	109.722894632714	223.238220638407	202.498212284615	223.384606208335	104.866814618737	216.373679710452	-1.04591195471502	8.30789182761885e-07	3.29730995647273e-05	robo2	15	38859648	38892216	+	636	protein_coding	roundabout, axon guidance receptor, homolog 2 (Drosophila) [Source:ZFIN;Acc:ZDB-GENE-001019-1]	-
ENSDARG00000017675	1852.21126711366	1698.62043658811	1875.73900824497	1083.00704336741	1038.59083100643	1082.47067884039	1808.85690398225	1068.02285107141	0.760214908837994	8.34389938235331e-07	3.3042581589541e-05	utp4	18	14619544	14633308	+	2302	protein_coding	UTP4, small subunit processome component [Source:ZFIN;Acc:ZDB-GENE-040426-2466]	-
ENSDARG00000013841	386.175322100917	498.192945121269	710.586365240435	220.221487927078	174.598458592068	196.711817407339	531.651544154207	197.177254642162	1.42871187684574	8.46412290651095e-07	3.34445210420986e-05	abl2	8	14915332	14985276	+	8723	protein_coding	c-abl oncogene 2, non-receptor tyrosine kinase [Source:ZFIN;Acc:ZDB-GENE-020809-2]	-
ENSDARG00000002084	85.1015987592761	62.1446501190772	107.110444760507	227.260530920181	197.098259957025	220.05050760821	84.7855645462867	214.803099495139	-1.34708886523233	8.92652164345237e-07	3.51526094783306e-05	lamb2	23	20180159	20258490	-	5462	protein_coding	laminin, beta 2 (laminin S) [Source:ZFIN;Acc:ZDB-GENE-081030-4]	-
ENSDARG00000039881	42.193229636952	20.7148833730257	47.0240976997347	140.780859862059	118.798951206974	110.025253804105	36.6440702365708	123.201688291046	-1.75206329640866	8.93576971061708e-07	3.51526094783306e-05	cemip	7	11197022	11342611	+	6351	protein_coding	cell migration inducing hyaluronidase 1 [Source:ZFIN;Acc:ZDB-GENE-130103-7]	-
ENSDARG00000112870	136.591641706065	156.397369466344	176.340366374005	54.3011888039369	59.3994756034871	74.4615354027782	156.443125848805	62.7207332700674	1.31707658661881	8.98060075878975e-07	3.52513251762604e-05	CABZ01021599.1	2	7601996	7605121	-	606	protein_coding	receptor-interacting serine/threonine-protein kinase 2-like [Source:NCBI gene;Acc:110437957]	-
ENSDARG00000099727	62.932274712742	74.5735801428926	108.41666969661	214.188022504418	215.998093103589	198.934549807422	81.9741748507484	209.70688847181	-1.37146398737952	9.00210028435911e-07	3.52582261137398e-05	ssbp2	10	42930353	43029001	-	2664	protein_coding	single-stranded DNA binding protein 2 [Source:ZFIN;Acc:ZDB-GENE-090312-197]	-
ENSDARG00000074756	716.569764342812	725.0209180559	719.729939793161	416.309114163516	418.496305388205	422.319156015757	720.440207397291	419.041525189159	0.781787437740238	9.03858650566807e-07	3.53236663000507e-05	tfb2m	17	12058509	12073355	+	1894	protein_coding	transcription factor B2, mitochondrial [Source:ZFIN;Acc:ZDB-GENE-070521-3]	-
novel.2293	68.6533905957185	46.6084875893079	49.6365475719422	132.736239298513	162.89856188229	140.032141205225	54.9661419189895	145.222314128676	-1.38778186738507	9.84372374270425e-07	3.83862240272266e-05	-	CHR_ALT_CTG23_1_29	28189358	28232152	-	4101	-	PF12874:Zinc-finger of C2H2 type	-
novel.2811	13.5876502220693	23.8221158789796	20.8995989776599	84.4685159172352	53.9995232758974	81.129732603027	19.4364550262362	73.1992572653865	-1.934298460964	9.8838782903177e-07	3.84588379662471e-05	-	CHR_ALT_CTG5_1_29	34877400	34908223	-	2521	-	PF00621:RhoGEF domain|PF16652:Pleckstrin homology domain	RhoGEF
ENSDARG00000014361	484.14943159689	490.94273594071	474.159651805658	278.544987012788	232.197950086359	263.393789409827	483.083939781086	258.045575502991	0.905820885821392	1.0023348988745e-06	3.89167419432579e-05	tmbim4	4	12971255	12978925	-	1897	protein_coding	transmembrane BAX inhibitor motif containing 4 [Source:ZFIN;Acc:ZDB-GENE-040426-2152]	-
novel.2729	80.0956223616716	68.3591151309849	53.5552223802534	174.97049725713	179.09841886506	148.923070805556	67.33665329097	167.663995642582	-1.30261948519952	1.05817832184811e-06	4.09958022303846e-05	-	CHR_ALT_CTG4_2_3	23766397	23871344	-	5098	-	PF00566:Rab-GTPase-TBC domain	TBC
ENSDARG00000008735	595.711191314933	732.271127236459	608.700820224343	330.835020675838	356.396853620923	323.407564212067	645.561046258578	336.879812836276	0.937489185616019	1.06080027622969e-06	4.10084262629054e-05	atp6ap2	22	11123487	11137268	-	2175	protein_coding	ATPase H+ transporting accessory protein 2 [Source:ZFIN;Acc:ZDB-GENE-040426-1960]	-
ENSDARG00000070428	1652.68735069485	2308.67375192372	3077.46594946041	786.361660086642	708.293746968854	1058.02062243948	2346.27568402633	850.892009831657	1.46313120233304	1.09939756945501e-06	4.24087269772493e-05	si:dkey-222b8.1	16	28861342	28878080	-	2049	protein_coding	si:dkey-222b8.1 [Source:ZFIN;Acc:ZDB-GENE-060503-248]	MH1
ENSDARG00000061240	1759.24313401529	1717.26383162383	1383.29220733386	880.88595170831	872.992292960341	744.615354027782	1619.93305765766	832.831199565478	0.960223147271437	1.10556466934536e-06	4.25547090398883e-05	cbln4	23	37955041	37974323	+	1441	protein_coding	cerebellin 4 precursor [Source:ZFIN;Acc:ZDB-GENE-080204-58]	-
ENSDARG00000089862	289.631491575688	239.256902958447	333.087358706454	109.607955178317	119.698943261572	144.477606005391	287.325251080196	124.594834815093	1.20559746489501	1.11061056376617e-06	4.26569992878792e-05	si:dkey-16j16.4	17	40912071	40956035	-	1756	protein_coding	si:dkey-16j16.4 [Source:ZFIN;Acc:ZDB-GENE-041111-271]	-
ENSDARG00000062397	202.384474360295	124.289300238154	197.239965351665	49.2733009517206	71.9993643678632	58.9024086021977	174.637913316705	60.0583579739271	1.53825890949061	1.13796536061174e-06	4.36138655376086e-05	ndst1a	14	2986680	3032016	-	8446	protein_coding	N-deacetylase/N-sulfotransferase (heparan glucosaminyl) 1a [Source:ZFIN;Acc:ZDB-GENE-111012-2]	-
novel.2027	44.3386480930682	83.8952776607542	30.043173530386	8.04462056354621	9.89991260058118	3.3340986001244	52.7590330947361	7.0928772547506	2.87720815805284	1.17054159766404e-06	4.47663231997423e-05	-	CHR_ALT_CTG20_1_4	9688805	9702279	+	2707	-	PF00001:7 transmembrane receptor (rhodopsin family)	7tm_1
ENSDARG00000059801	19.3087661050458	10.3574416865129	13.0622493610374	60.3346542265966	65.6994199856751	47.788746601783	14.2428190508654	57.9409402713516	-1.99437611068091	1.18085679817671e-06	4.50643214005043e-05	pdzd2	5	40931658	41049690	-	7360	protein_coding	PDZ domain containing 2 [Source:ZFIN;Acc:ZDB-GENE-060526-297]	-
ENSDARG00000059646	74.3745064786951	72.50209180559	109.722894632714	216.199177645304	212.398124885196	188.932254007049	85.5331643056664	205.843185512517	-1.27984976603774	1.25251620332018e-06	4.76970989153482e-05	nt5dc2	8	23639124	23656730	+	3123	protein_coding	5'-nucleotidase domain containing 2 [Source:ZFIN;Acc:ZDB-GENE-060810-17]	-
ENSDARG00000073704	3.57569742686034	0	2.61244987220748	21.1171289793088	34.199698074735	27.7841550010366	2.06271576635594	27.7003273516935	-3.6718805429429	1.28771548850884e-06	4.8933188563336e-05	si:dkeyp-72g9.4	21	32476709	32487084	-	1836	protein_coding	si:dkeyp-72g9.4 [Source:ZFIN;Acc:ZDB-GENE-031204-23]	-
ENSDARG00000024546	1509.65945362044	1831.19569017547	888.232956550544	547.034198321142	497.695606192854	506.782987218908	1409.69603344882	517.170930577635	1.44735172767233	1.29268569835887e-06	4.9017763423969e-05	pla2g4aa	2	20925899	20957362	+	2591	protein_coding	phospholipase A2, group IVAa (cytosolic, calcium-dependent) [Source:ZFIN;Acc:ZDB-GENE-990415-45]	-
ENSDARG00000095614	126.579688910856	79.752300986149	57.4738971885646	278.544987012788	273.59758459788	243.389197809081	87.9352956951899	265.17725647325	-1.57693238887567	1.31003538189799e-06	4.95704066116486e-05	cacna1eb	2	1001560	1117886	+	7378	protein_coding	calcium channel, voltage-dependent, R type, alpha 1E subunit b [Source:ZFIN;Acc:ZDB-GENE-070705-133]	-
ENSDARG00000004754	10549.7376882087	11299.9688799855	10650.9581289899	6731.33625654729	6648.24130731756	6859.35218665593	10833.5548990614	6746.30991684026	0.683340484981527	1.31745348620911e-06	4.97457066885723e-05	hspa4a	21	43137500	43171249	-	3219	protein_coding	heat shock protein 4a [Source:ZFIN;Acc:ZDB-GENE-040426-2832]	-
ENSDARG00000059304	2024.55988308832	2101.52491819346	3116.65269754353	936.19271808269	1124.99006824786	1110.25483384142	2414.24583294177	1057.14587339066	1.19078488086943	1.34633448291151e-06	5.07289743983112e-05	chchd2	15	5773119	5780648	-	961	protein_coding	coiled-coil-helix-coiled-coil-helix domain containing 2 [Source:ZFIN;Acc:ZDB-GENE-040426-1737]	-
ENSDARG00000004211	48.6294850053006	53.8586967698669	60.0863470607721	146.814325284718	145.798712844923	111.136620004147	54.1915096119799	134.583219377929	-1.32369774289065	1.36914898126362e-06	5.14800016955119e-05	ccdc106a	16	17639896	17660594	-	2168	protein_coding	coiled-coil domain containing 106a [Source:ZFIN;Acc:ZDB-GENE-050220-4]	-
ENSDARG00000021208	27.8904399295107	35.2153017341437	20.8995989776599	4.02231028177311	2.69997616379487	0	28.0017802137714	2.24076214852266	3.60756504646848	1.46234066767732e-06	5.48684964804977e-05	serpind1	8	1766206	1781733	+	2471	protein_coding	serpin peptidase inhibitor, clade D (heparin cofactor), member 1 [Source:ZFIN;Acc:ZDB-GENE-030711-2]	-
ENSDARG00000062129	1255.06979682798	1298.82318748871	1669.35546834058	734.071626423592	677.694017112512	746.838086427865	1407.74948421909	719.534576654656	0.967476006855763	1.4774002636845e-06	5.53173348205558e-05	mxra8b	23	29889089	29906163	+	2383	protein_coding	matrix-remodelling associated 8b [Source:ZFIN;Acc:ZDB-GENE-061013-368]	-
ENSDARG00000004305	141.597618103669	126.360788575457	148.909642715826	282.567297294561	262.797679942701	274.507451410242	138.956016464984	273.290809549168	-0.976788781804961	1.4863599585783e-06	5.55363783686368e-05	vangl1	9	33009284	33055440	+	1672	protein_coding	VANGL planar cell polarity protein 1 [Source:ZFIN;Acc:ZDB-GENE-040621-2]	-
ENSDARG00000052638	195.948218991947	208.184577898909	232.508038626466	92.5131364807814	94.4991657328204	111.136620004147	212.213611839107	99.3829740725828	1.09326312119451	1.50239957990865e-06	5.60184895556752e-05	fam210b	6	59350457	59357256	-	1728	protein_coding	family with sequence similarity 210, member B [Source:ZFIN;Acc:ZDB-GENE-050913-122]	-
ENSDARG00000101037	455.543852182007	470.227852567684	437.585353594753	757.199910543787	777.593135172922	816.854157030477	454.452352781481	783.882400915729	-0.785773371977795	1.520445827104e-06	5.65732551501613e-05	asf1ba	3	49504919	49514874	-	1356	protein_coding	anti-silencing function 1Ba histone chaperone [Source:ZFIN;Acc:ZDB-GENE-031118-197]	-
ENSDARG00000052331	168.772918547808	137.753974430621	141.072293099204	33.1840598246281	43.1996186207179	70.0160706026123	149.199728692544	48.7999163493195	1.62113586449955	1.55433247620487e-06	5.77138836278982e-05	abcf2b	7	41403690	41420226	-	3396	protein_coding	ATP-binding cassette, sub-family F (GCN20), member 2b [Source:ZFIN;Acc:ZDB-GENE-050506-58]	-
ENSDARG00000069280	495.591663362843	453.655945869263	616.538169840966	235.305151483727	251.997775287521	273.396085210201	521.928593024357	253.566337327149	1.04015435015073	1.59531000802578e-06	5.91125243637769e-05	tsen15	2	9946121	9957805	+	6943	protein_coding	TSEN15 tRNA splicing endonuclease subunit [Source:ZFIN;Acc:ZDB-GENE-041008-211]	-
ENSDARG00000042751	2304.89456135418	2478.53579558253	2881.53220904485	1426.91457245901	1438.18730324807	1436.99649665362	2554.98752199385	1434.0327907869	0.832662462094587	1.66360851033372e-06	6.15156273179303e-05	riok3	24	36239617	36253217	+	1821	protein_coding	RIO kinase 3 (yeast) [Source:ZFIN;Acc:ZDB-GENE-040801-133]	-
ENSDARG00000009978	4146.37873618725	4761.31594328996	8664.19000117611	15490.9224726787	16787.5517944219	17393.992396849	5857.29489355111	16557.4888879832	-1.49943563347254	1.67460818354065e-06	6.17944259463554e-05	icn	16	23431189	23432552	+	408	protein_coding	ictacalcin [Source:ZFIN;Acc:ZDB-GENE-030131-8599]	-
ENSDARG00000033046	25.0298819880224	25.8936042162822	37.8805231470085	72.4015850719159	96.299149842017	95.577493203566	29.6013364504377	88.092742705833	-1.59547970853441	1.73369353028945e-06	6.38428174246794e-05	ccni2	21	43379878	43398457	-	1466	protein_coding	cyclin I family, member 2 [Source:ZFIN;Acc:ZDB-GENE-081106-2]	-
ENSDARG00000101713	7.86653433909275	5.17872084325643	5.22489974441496	28.1561719724117	39.5996504023247	36.6750846013684	6.09005164225471	34.8103023253683	-2.47494962824705	1.76293650728126e-06	6.47861029218999e-05	scn2b	15	12521379	12545683	-	2641	protein_coding	sodium channel, voltage-gated, type II, beta [Source:ZFIN;Acc:ZDB-GENE-070920-1]	-
ENSDARG00000102055	729.442275079509	626.625222034028	655.724917924078	385.136209479775	357.296845675521	377.864508014098	670.597471679205	373.432521056465	0.846048580807495	1.78075946909438e-06	6.53067025010794e-05	hadhb	20	47927720	47953524	-	6981	protein_coding	hydroxyacyl-CoA dehydrogenase trifunctional multienzyme complex subunit beta [Source:ZFIN;Acc:ZDB-GENE-030131-8550]	-
ENSDARG00000105142	1158.52596630275	1394.11165100463	1235.68878955414	727.032583430489	727.193580115418	670.153818625004	1262.77546895384	708.126660723637	0.833890833753825	1.80858609342649e-06	6.61912861241746e-05	tcirg1b	14	16777308	16810489	-	3783	protein_coding	T cell immune regulator 1, ATPase H+ transporting V0 subunit a3b [Source:ZFIN;Acc:ZDB-GENE-040426-2022]	-
ENSDARG00000068981	257.450214733945	286.901134716406	253.407637604126	469.60472539701	495.895622083657	477.88746601783	265.919662351492	481.129271166166	-0.85550314252387	1.82700338883208e-06	6.6728590029736e-05	glceb	7	33372680	33444000	+	4925	protein_coding	glucuronic acid epimerase b [Source:ZFIN;Acc:ZDB-GENE-040630-8]	-
ENSDARG00000102556	72.2290880225789	106.681649371082	79.6797211023282	27.1505944019685	31.4997219109401	27.7841550010366	86.1968194986632	28.8114904379817	1.57549825217438	1.83355439007807e-06	6.68311865444783e-05	nfat5b	7	67325933	67421313	+	3783	protein_coding	nuclear factor of activated T cells 5b [Source:ZFIN;Acc:ZDB-GENE-140106-7]	RHD
ENSDARG00000062003	382.599624674056	346.974296498181	373.58033172567	695.859678746747	637.194374655589	625.699170623345	367.718084299302	652.917741341894	-0.827821523811929	1.84865093507311e-06	6.72442071291361e-05	myo5b	21	22446240	22547496	-	8531	protein_coding	myosin VB [Source:ZFIN;Acc:ZDB-GENE-031219-7]	-
ENSDARG00000045661	520.621545350866	332.473878137063	261.244987220748	150.836635566491	122.398919425367	107.802521404022	371.446803569559	127.01269213196	1.55127218842826	1.87542400147977e-06	6.8001300785244e-05	irf7	25	25546789	25550955	-	1843	protein_coding	interferon regulatory factor 7 [Source:ZFIN;Acc:ZDB-GENE-040426-1518]	IRF
ENSDARG00000061223	324.673326358919	286.901134716406	206.383539904391	121.674886023636	113.398998879384	113.359352404229	272.652666993239	116.14441243575	1.23598234002119	1.87707957934632e-06	6.8001300785244e-05	ogfrl1	13	27900446	27916565	-	2595	protein_coding	opioid growth factor receptor-like 1 [Source:ZFIN;Acc:ZDB-GENE-061207-32]	-
ENSDARG00000010764	23.5996030172782	25.8936042162822	22.2058239137636	75.4183177832457	80.0992928592478	60.0137748022391	23.899677049108	71.8437951482442	-1.58826637728942	1.90210691037848e-06	6.87684806059911e-05	flj13639	15	43166511	43198413	+	3341	protein_coding	flj13639 [Source:ZFIN;Acc:ZDB-GENE-030131-8104]	-
novel.2895	615.019957419979	655.626058756264	832.065284298083	1331.3847032669	1322.98832025949	1383.65091905162	700.903766824775	1346.00798085934	-0.943491912008887	1.90844568431936e-06	6.88582624685734e-05	-	CHR_ALT_CTG5_1_53	56347426	56424241	-	5827	-	PF02786:Carbamoyl-phosphate synthase L chain, ATP binding domain|PF00364:Biotin-requiring enzyme|PF02785:Biotin carboxylase C-terminal domain|PF08326:Acetyl-CoA carboxylase, central region|PF00289:Carbamoyl-phosphate synthase L chain, N-terminal domain	CPSase_L_D2
ENSDARG00000074843	50.7749034614168	30.0365808908873	39.1867480831122	123.686041164523	96.299149842017	132.252577804934	39.9994108118054	117.412589603825	-1.53755868389695	1.947499428154e-06	7.01256850540935e-05	phldb2b	24	25092316	25166720	-	7034	protein_coding	pleckstrin homology-like domain, family B, member 2b [Source:ZFIN;Acc:ZDB-GENE-030131-3235]	-
ENSDARG00000088247	30.7509978709989	25.8936042162822	28.7369485942823	5.02788785221638	4.49996027299145	2.22273240008293	28.4605168938545	3.91686017509692	2.84457485467859	2.00104151964699e-06	7.19086550118618e-05	si:ch1073-303k11.2	14	1111332	1121480	+	2532	protein_coding	si:ch1073-303k11.2 [Source:ZFIN;Acc:ZDB-GENE-141216-99]	-
ENSDARG00000014891	582.838680578236	531.33675851811	718.423714857057	1167.47555928464	1120.49010797487	1322.52577804934	610.866384651134	1203.49714843629	-0.979638766492755	2.01801591854562e-06	7.23730206932224e-05	robo2	15	39096736	39228226	+	4326	protein_coding	roundabout, axon guidance receptor, homolog 2 (Drosophila) [Source:ZFIN;Acc:ZDB-GENE-001019-1]	-
ENSDARG00000060862	112.992038688787	93.2169751786158	77.0672712301207	235.305151483727	212.398124885196	201.157282207505	94.4254283658411	216.286852858809	-1.1840589048103	2.04728176599846e-06	7.32754555926504e-05	atxn1b	16	25555309	25568512	-	8697	protein_coding	ataxin 1b [Source:ZFIN;Acc:ZDB-GENE-061218-2]	-
ENSDARG00000068638	361.860579598266	409.118946617258	556.451822780194	196.087626236439	185.398363247248	207.825479407754	442.477116331906	196.437156297147	1.1688967593169	2.09405784065123e-06	7.47997460680619e-05	lpar5b	15	40040155	40041455	-	1301	protein_coding	lysophosphatidic acid receptor 5b [Source:ZFIN;Acc:ZDB-GENE-081022-116]	-
ENSDARG00000054754	41.4780901515799	29.000836722236	32.6556234025935	135.752972009842	85.4992451868375	95.577493203566	34.3781834254698	105.609903466749	-1.60595587988688	2.14191934392722e-06	7.63566456737327e-05	hs6st1a	2	40901997	41124013	-	1458	protein_coding	heparan sulfate 6-O-sulfotransferase 1a [Source:ZFIN;Acc:ZDB-GENE-050524-1]	-
novel.1515	228.12949583369	265.150507174729	263.857437092956	476.643768390113	439.196122643965	527.898945019696	252.379146700458	481.246278684592	-0.933352561812628	2.17827797705025e-06	7.74980969524254e-05	-	CHR_ALT_CTG16_1_23	53387084	53452942	+	7648	-	PF00225:Kinesin motor domain|PF16183:Kinesin-associated|PF12473:Kinesin protein|PF12423:Kinesin protein 1B|PF01302:CAP-Gly domain	Kinesin
ENSDARG00000044935	532.778916602191	485.764015097453	184.177715990627	1674.28665478806	1592.98593663897	1158.04358044321	400.906882563424	1475.10539062341	-1.87693652256859	2.19623984347683e-06	7.798179643041e-05	hpdb	8	34731982	34742234	+	1621	protein_coding	4-hydroxyphenylpyruvate dioxygenase b [Source:ZFIN;Acc:ZDB-GENE-040808-62]	-
ENSDARG00000045074	20.0239055904179	18.6433950357231	23.5120488498673	58.32349908571	63.8994358764786	66.6819720024879	20.7264498253361	62.9683023215588	-1.61277269084278	2.22781999314029e-06	7.89461608680271e-05	arl4d	12	27243059	27245757	+	1601	protein_coding	ADP-ribosylation factor-like 4D [Source:ZFIN;Acc:ZDB-GENE-030131-2293]	-
ENSDARG00000044341	166.627500091692	172.969276164765	169.809241693486	70.3904299310294	89.9992054598289	70.0160706026123	169.802005983314	76.8019019978235	1.14036648011125	2.23978565236575e-06	7.92130133688165e-05	chst7	6	37603968	37622576	-	2825	protein_coding	carbohydrate (N-acetylglucosamine 6-O) sulfotransferase 7 [Source:ZFIN;Acc:ZDB-GENE-131121-150]	-
ENSDARG00000059473	168.772918547808	97.3599518532209	52.2489974441496	408.26449359997	389.696559641059	377.864508014098	106.127289281726	391.941853751709	-1.87230586046975	2.27369031137566e-06	8.02531797651566e-05	kank4	6	32410848	32507298	+	5731	protein_coding	KN motif and ankyrin repeat domains 4 [Source:ZFIN;Acc:ZDB-GENE-120423-1]	-
ENSDARG00000008275	286.055794148827	327.295157293806	235.120488498673	622.452516104388	620.094525618221	513.451184419157	282.823813313769	585.332742047256	-1.04757071132298	2.30812996400357e-06	8.13080890672656e-05	klhl24b	24	25760986	25788841	-	6341	protein_coding	kelch-like family member 24b [Source:ZFIN;Acc:ZDB-GENE-040426-1185]	-
ENSDARG00000069065	832.422360973087	981.885471881419	1246.13858904297	448.487596417701	526.495351939999	466.773804017416	1020.14880729916	480.585584125039	1.08407411324864	2.35028232212557e-06	8.26300044747297e-05	btg3	10	28370816	28380928	-	1895	protein_coding	B-cell translocation gene 3 [Source:ZFIN;Acc:ZDB-GENE-031113-19]	-
ENSDARG00000098257	809.537897441181	785.094079837675	919.582355017033	447.482018847258	410.39637689682	500.11479001866	838.07144409863	452.664395254246	0.888637583531601	2.46840179204769e-06	8.66122907779407e-05	pcdh15a	13	41125358	41546779	-	7300	protein_coding	protocadherin-related 15a [Source:ZFIN;Acc:ZDB-GENE-030616-3]	-
ENSDARG00000099645	46.4840665491844	52.8229526012156	50.9427725080459	16.0892411270924	8.09992849138461	14.4477606005391	50.0832638861486	12.878976739672	1.96947911142822	2.48732160346793e-06	8.69485340332044e-05	zgc:153184	15	2931882	2973368	-	2769	protein_coding	zgc:153184 [Source:ZFIN;Acc:ZDB-GENE-060825-136]	-
ENSDARG00000062420	121.573712513252	88.0382543353593	70.536146549602	243.349772047273	222.298037485778	227.8300710085	93.382704466071	231.15929351385	-1.29307071958425	2.48772121449986e-06	8.69485340332044e-05	nfia	22	16839467	17052381	-	3522	protein_coding	nuclear factor I/A [Source:ZFIN;Acc:ZDB-GENE-050208-501]	CTF/NFI
novel.909	2.86055794148827	6.21446501190772	7.83734961662245	31.1729046837416	33.2997060201367	32.2296198012025	5.63745752333948	32.2340768350269	-2.6000830976761	2.5192178782704e-06	8.78774048943541e-05	-	CHR_ALT_CTG10_2_4	26974664	26978403	+	1114	-	PF01222:Ergosterol biosynthesis ERG4/ERG24 family	-
ENSDARG00000019312	305.364560253873	288.972623053709	335.699808578661	157.875678559594	169.198506264478	161.148099006013	310.012330628748	162.740761276695	0.927669202750265	2.57575979814972e-06	8.96746003800275e-05	rab39ba	21	30540465	30545121	-	1367	protein_coding	RAB39B, member RAS oncogene family a [Source:ZFIN;Acc:ZDB-GENE-070620-7]	-
ENSDARG00000092894	36.4721137539755	50.751464263913	83.5983959106394	167.931454264027	184.498371192649	163.370831406095	56.940657976176	171.933552287591	-1.61752724541178	2.60881450851504e-06	9.06486908989857e-05	si:ch211-114l13.9	1	57997535	58002973	-	1131	protein_coding	si:ch211-114l13.9 [Source:ZFIN;Acc:ZDB-GENE-070424-116]	-
ENSDARG00000022187	240.286867085015	219.577763754073	182.871491054524	484.688388953659	496.795614138256	378.97587421414	214.245373964537	453.486625768685	-1.07811629965152	2.62275371829058e-06	9.09560804051839e-05	usp6nl	4	23771034	23873924	-	6416	protein_coding	USP6 N-terminal like [Source:ZFIN;Acc:ZDB-GENE-041210-192]	-
ENSDARG00000013921	589.274935946584	573.802269432813	646.581343371352	1126.24687889647	971.991418966153	1079.13658024026	603.21951625025	1059.12495936763	-0.812853282137265	2.68362367430725e-06	9.2886664385906e-05	frya	15	31806303	31910235	+	10867	protein_coding	furry homolog a (Drosophila) [Source:ZFIN;Acc:ZDB-GENE-060510-4]	-
novel.413	290.34663106106	363.546203196601	265.163662029059	133.741816868956	158.398601609299	136.6980426051	306.352165428907	142.946153694452	1.09916883793404	2.8192421334237e-06	9.72406039076823e-05	-	21	2393035	2394652	+	1618	-	-	-
ENSDARG00000099073	30.7509978709989	26.9293483849334	19.5933740415561	4.02231028177311	2.69997616379487	1.11136620004147	25.7579067658295	2.61121754853648	3.29412994026035	2.82030418948373e-06	9.72406039076823e-05	si:zfos-741a10.4	14	695863	697631	+	851	protein_coding	si: zfos-741a10.4 [Source:ZFIN;Acc:ZDB-GENE-141222-65]	-
ENSDARG00000060445	276.75898083899	312.794738932688	257.326312412437	128.713929016739	52.1995391667008	93.3547608034831	282.293344061372	91.4227429956411	1.62970804562173	2.83412075408664e-06	9.7528702635814e-05	elp6	16	38350704	38359637	+	4913	protein_coding	elongator acetyltransferase complex subunit 6 [Source:ZFIN;Acc:ZDB-GENE-060825-249]	-
novel.1796	193.087661050458	229.935205440586	256.020087476333	80.4462056354621	107.099054497196	108.913887604064	226.347651322459	98.8197159122407	1.19179316196103	2.8557067281765e-06	9.80825426254467e-05	-	CHR_ALT_CTG18_2_10	26769026	26785969	-	2041	-	PF08433:Chromatin associated protein KTI12	-
ENSDARG00000003523	35.7569742686034	56.9659292758207	28.7369485942823	5.02788785221638	8.09992849138461	8.89092960033173	40.4866173795688	7.3395819813109	2.4689598390065	3.10740848534782e-06	0.000106522678595608	itln3	14	16345003	16352209	+	1356	protein_coding	intelectin 3 [Source:ZFIN;Acc:ZDB-GENE-090527-4]	-
ENSDARG00000103163	978.310815988989	961.170588508394	1082.86047203	615.413473111285	584.09484343429	553.46036762065	1007.44729217579	584.322894722075	0.784950410892531	3.12341753107452e-06	0.000106866354607262	tomm20a	13	49541003	49586255	-	5366	protein_coding	translocase of outer mitochondrial membrane 20 [Source:ZFIN;Acc:ZDB-GENE-040426-1976]	-
novel.2197	56.4960193443934	61.1089059504259	60.0863470607721	116.64699817142	164.698545991487	141.143507405266	59.2304241185304	140.829683856058	-1.25361582478675	3.26853389808489e-06	0.000111617620305538	-	CHR_ALT_CTG22_2_4	25091443	25100592	+	1558	-	PF05104:Ribosome receptor lysine/proline rich region	-
ENSDARG00000019963	135.161362735321	102.538672696477	137.153618290893	58.32349908571	44.9996027299145	44.4546480016586	124.951217907564	49.2592499390944	1.34296476392024	3.27882584144e-06	0.000111703568435028	sfxn1	14	49078606	49110280	-	1730	protein_coding	sideroflexin 1 [Source:ZFIN;Acc:ZDB-GENE-040801-45]	-
ENSDARG00000101259	649.346652717838	650.447337913008	697.524115879398	353.963304796033	403.196440460034	385.644071414389	665.772702170081	380.934605556819	0.804491089297213	3.28847132690909e-06	0.000111703568435028	hgh1	19	2876106	2889941	+	4128	protein_coding	HGH1 homolog (S. cerevisiae) [Source:ZFIN;Acc:ZDB-GENE-040718-228]	-
ENSDARG00000017369	10.727092280581	6.21446501190772	5.22489974441496	40.2231028177311	41.3996345115213	32.2296198012025	7.38881901230123	37.9507857101516	-2.30102474006756	3.28981394159153e-06	0.000111703568435028	sema3d	18	9171778	9238675	+	2814	protein_coding	sema domain, immunoglobulin domain (Ig), short basic domain, secreted, (semaphorin) 3D [Source:ZFIN;Acc:ZDB-GENE-990715-2]	-
ENSDARG00000028017	7853.66182835605	7829.19017083507	6619.94797617376	4321.9723977652	4402.76113109483	4472.13758896686	7434.26665845496	4398.95703927563	0.75719920184825	3.50350801929861e-06	0.000118733687333346	tp53inp1	16	40560622	40569769	+	1587	protein_coding	tumor protein p53 inducible nuclear protein 1 [Source:ZFIN;Acc:ZDB-GENE-031018-3]	-
ENSDARG00000101181	44.3386480930682	50.751464263913	26.1244987220748	152.847790707378	134.098816135145	94.4661270035246	40.4048703596854	127.137577948683	-1.64084214272518	3.54748508205661e-06	0.000119996370389263	s100w	16	23403602	23406155	+	1563	protein_coding	S100 calcium binding protein W [Source:ZFIN;Acc:ZDB-GENE-080407-2]	-
ENSDARG00000017365	127.294828396228	122.217811900852	108.41666969661	57.3179215152668	38.6996583477264	48.9001128018245	119.309769997897	48.3058975549392	1.31159684796198	3.63883188434205e-06	0.000122853567966633	slc23a2	8	42917515	42986689	+	4114	protein_coding	solute carrier family 23 (ascorbic acid transporter), member 2 [Source:ZFIN;Acc:ZDB-GENE-090521-3]	-
ENSDARG00000012078	1664.1295824608	1775.2655050683	1818.26511105641	2973.49287580077	2888.07450320591	2718.40172530142	1752.5533995285	2859.98970143603	-0.707041931172018	3.71117902573016e-06	0.00012505973094253	meis1b	13	5490551	5569562	-	3053	protein_coding	Meis homeobox 1 b [Source:ZFIN;Acc:ZDB-GENE-020122-1]	Homeobox
ENSDARG00000079702	873.185311639295	852.417450800009	602.169695543825	394.186407613764	379.796647040478	335.632592412523	775.924152661043	369.871882355588	1.07011626830312	3.7250025137207e-06	0.000125289161760926	wdr81	15	26552948	26570948	-	8249	protein_coding	WD repeat domain 81 [Source:ZFIN;Acc:ZDB-GENE-030131-3389]	-
ENSDARG00000078056	50.0597639760448	31.0723250595386	74.4548213579132	145.808747714275	148.498689008718	181.152690606759	51.8623034644989	158.486709109917	-1.62283633757443	3.73239227069309e-06	0.000125301740516125	RNF208	10	17102902	17103651	-	708	protein_coding	si:dkey-106l3.6 [Source:NCBI gene;Acc:100526811]	-
novel.1059	112.276899203415	122.217811900852	118.86646918544	232.288418772397	222.298037485778	224.495972408376	117.787060096569	226.360809555517	-0.944696463624371	3.88939061915998e-06	0.000130327422998494	-	CHR_ALT_CTG12_1_27	33448662	33450583	-	1820	-	-	-
ENSDARG00000015805	91.5378541276247	89.0739985040106	62.6987969329796	170.948186975357	185.398363247248	205.602747007671	81.1035498548716	187.316432410092	-1.19558711864292	3.9084040035773e-06	0.0001304939738423	cgnl1	7	52431747	52498175	-	5012	protein_coding	cingulin-like 1 [Source:ZFIN;Acc:ZDB-GENE-071009-2]	-
novel.1139	44.3386480930682	47.6442317579592	100.579320079988	223.238220638407	190.798315574837	191.154986407132	64.1873999770051	201.730507540126	-1.67113471212977	3.91586986425256e-06	0.0001304939738423	-	CHR_ALT_CTG13_1_1	834807	860840	+	2146	-	PF02798:Glutathione S-transferase, N-terminal domain|PF00043:Glutathione S-transferase, C-terminal domain	GST_N
ENSDARG00000117312	23.5996030172782	34.1795575654924	33.9618483386973	87.4852486285651	85.4992451868375	76.6842678028611	30.580336307156	83.2229205394212	-1.46612831637029	3.91628051396824e-06	0.0001304939738423	CABZ01044746.1	8	40502765	40526398	+	5298	lincRNA	sb:cb288 [Source:NCBI gene;Acc:321191]	-
ENSDARG00000102977	764.484109862741	948.741658484578	630.906644138107	382.119476768445	392.396535804854	307.848437411486	781.377470828475	360.788149994928	1.11476187838969	3.99908892466352e-06	0.000133005080436668	cant1b	11	45122147	45148743	-	8434	protein_coding	calcium activated nucleotidase 1b [Source:ZFIN;Acc:ZDB-GENE-040801-114]	-
ENSDARG00000075405	404.053809235218	337.652598980319	246.876512923607	817.534564770384	723.593611897025	669.042452424962	329.527640379715	736.72354303079	-1.15642468930671	4.01429408572945e-06	0.000133262625225145	adck5	19	11855330	11894064	+	3913	protein_coding	aarF domain containing kinase 5 [Source:ZFIN;Acc:ZDB-GENE-081104-149]	-
ENSDARG00000012801	196.663358477319	211.291810404862	173.727916501798	97.5410243329978	95.3991577874187	91.1320284034002	193.89436179466	94.6907368412722	1.03568849461015	4.03173205091084e-06	0.000133593199312185	pfkpb	2	48119494	48171441	-	5259	protein_coding	phosphofructokinase, platelet b [Source:ZFIN;Acc:ZDB-GENE-070912-634]	-
ENSDARG00000063054	4.29083691223241	1.03574416865129	2.61244987220748	26.1450168315252	21.5998093103589	27.7841550010366	2.64634365103039	25.1763270476403	-3.16681848743996	4.04738010024545e-06	0.000133863349241451	shank3b	4	9555280	9586713	-	5558	protein_coding	SH3 and multiple ankyrin repeat domains 3b [Source:ZFIN;Acc:ZDB-GENE-041210-74]	-
ENSDARG00000097208	22.8844635319062	23.8221158789796	26.1244987220748	76.423895353689	65.6994199856751	63.3478734023635	24.2770260443202	68.4903962472426	-1.50516978028667	4.06366537534489e-06	0.000134153537160184	alkbh3	25	30298377	30299662	+	1286	protein_coding	alkB homolog 3, alpha-ketoglutarate-dependent dioxygenase [Source:ZFIN;Acc:ZDB-GENE-040801-254]	-
novel.3268	43.6235086076962	43.501255083354	45.7178727636309	113.63026546009	91.7991895690255	116.693451004354	44.280878818227	107.374302011157	-1.27791440175539	4.09710608822302e-06	0.000135007960766906	-	CHR_ALT_CTG7_1_28	34185429	34196440	-	2674	-	PF03165:MH1 domain|PF03166:MH2 domain	MH2
novel.1704	68.6533905957185	51.7872084325643	60.0863470607721	131.730661728069	133.198824080547	177.818592006635	60.1756486963516	147.582692605084	-1.28589571236972	4.16005196725955e-06	0.000136789863793874	-	CHR_ALT_CTG18_1_19	17828562	18014022	+	5413	-	-	-
ENSDARG00000102295	81.5259013324158	93.2169751786158	142.378518035308	26.1450168315252	29.6997378017436	42.2319156015757	105.707131515446	32.6922234116148	1.68970783316982	4.17033986375881e-06	0.000136789863793874	dnaja3b	22	25931782	25943267	+	2136	protein_coding	DnaJ heat shock protein family (Hsp40) member A3b [Source:ZFIN;Acc:ZDB-GENE-040115-3]	-
ENSDARG00000086753	222.408379950713	335.581110643017	168.503016757383	85.4740934876785	89.0992134052307	90.0206622033587	242.164169117037	88.197989698756	1.45880382197529	4.17415877758463e-06	0.000136789863793874	gb:bc139872	5	1219187	1223706	+	816	protein_coding	expressed sequence BC139872 [Source:NCBI gene;Acc:100856806]	-
ENSDARG00000102319	174.494034430785	129.468021081411	41.7991979553197	24.1338616906386	22.4998013649572	20.0045916007464	115.253751155838	22.2127515521141	2.38211494947715	4.26671644003151e-06	0.000139566951683082	si:dkey-196h17.9	13	7462715	7474324	-	1720	protein_coding	si:dkey-196h17.9 [Source:ZFIN;Acc:ZDB-GENE-141216-317]	-
ENSDARG00000044485	64.3625536834861	35.2153017341437	75.761046294017	169.942609404914	151.198665172513	173.373127206469	58.4463005705489	164.838133927965	-1.49935996033101	4.32547696612448e-06	0.000141230381380225	sall4	23	38940700	38952596	+	8687	protein_coding	spalt-like transcription factor 4 [Source:ZFIN;Acc:ZDB-GENE-060328-2]	zf-C2H2
ENSDARG00000005485	2.1454184561162	1.03574416865129	0	20.1115514088655	22.4998013649572	22.2273240008293	1.06038754158916	21.6128922582174	-4.1243694634403	4.33825588064771e-06	0.000141389142387533	ucmab	25	7982979	7988936	+	1422	protein_coding	upper zone of growth plate and cartilage matrix associated b [Source:ZFIN;Acc:ZDB-GENE-040426-2368]	-
ENSDARG00000101251	1979.50609550988	1975.164129618	954.850428291835	510.833405785184	690.293905876888	489.001128018245	1636.50688447324	563.376146560106	1.53871029423524	4.34806372998862e-06	0.000141450670706005	ldha	25	25123385	25131755	+	2182	protein_coding	lactate dehydrogenase A4 [Source:ZFIN;Acc:ZDB-GENE-991026-5]	-
ENSDARG00000089924	667.940279337512	621.446501190772	791.572311278867	1243.89945463833	1216.78925781689	1243.6187778464	693.653030602383	1234.76916343387	-0.833344885035993	4.4873152471333e-06	0.00014571536420691	aldh2.1	5	69574677	69595487	-	1918	protein_coding	aldehyde dehydrogenase 2 family member, tandem duplicate 1 [Source:ZFIN;Acc:ZDB-GENE-040426-1262]	-
ENSDARG00000076221	188.081684652854	277.579437198545	212.91466458491	89.4964037694516	92.6991816236238	111.136620004147	226.191928812103	97.777401799074	1.21000512858795	4.64631806155947e-06	0.000150604792340203	fthl28	3	32105175	32106672	+	889	protein_coding	ferritin, heavy polypeptide-like 28 [Source:ZFIN;Acc:ZDB-GENE-030131-7540]	-
novel.22	240.286867085015	357.331738184694	201.158640159976	106.591222466987	108.899038606393	102.245690403815	266.259081809895	105.911983825732	1.33051751008029	4.68050058480783e-06	0.000151437935588167	-	1	58801929	58807368	+	3169	-	-	-
ENSDARG00000070404	15.7330686781855	26.9293483849334	6.5311246805187	0	0	0	16.3978472478792	0	6.48404277503726	4.71626463157607e-06	0.000152319143435712	inka1b	6	53041180	53048291	-	1103	protein_coding	inka box actin regulator 1b [Source:ZFIN;Acc:ZDB-GENE-030131-5539]	-
novel.1494	119.428294057135	155.361625297693	86.2108457828469	44.2454130995042	44.9996027299145	38.8978170014513	120.333588379225	42.71427761029	1.49634466840681	4.75127810310646e-06	0.000153172972782457	-	CHR_ALT_CTG16_1_17	35587493	35615435	+	1862	-	PF13281:Domain of unknown function (DUF4071)|PF00069:Protein kinase domain	Pkinase
ENSDARG00000057403	2769.02008736065	2614.21828167585	2082.12254814936	1340.43490140089	1417.48748599231	1294.74162304831	2488.45363906195	1350.8880034805	0.881796556334242	4.8078771264042e-06	0.000154718352211854	CR847953.1	23	18869416	18898522	-	2032	processed_transcript	-	-
ENSDARG00000036036	80.0956223616716	67.3233709623336	114.947794377129	26.1450168315252	33.2997060201367	23.3386902008708	87.4555959003781	27.5944710175109	1.65050853664673	4.87694037359286e-06	0.000156658552288432	mdka	7	39166460	39178198	+	2750	protein_coding	midkine a [Source:ZFIN;Acc:ZDB-GENE-990621-1]	-
ENSDARG00000068708	813.828734353414	957.027611833788	1236.99501449024	478.654923531	449.096035244546	516.785283019282	1002.61712022581	481.512080598276	1.05694543542677	4.89767504312888e-06	0.000156880439340965	ifrd1	4	6799794	6809323	-	2603	protein_coding	interferon-related developmental regulator 1 [Source:ZFIN;Acc:ZDB-GENE-030131-6132]	-
ENSDARG00000075564	220.978100979969	305.544529752129	219.445789265428	528.933802053164	512.095479066427	476.776099817789	248.656139999176	505.935126979126	-1.02531241360525	4.90141574200774e-06	0.000156880439340965	fam13a	1	50694971	50710468	-	1425	protein_coding	family with sequence similarity 13, member A [Source:ZFIN;Acc:ZDB-GENE-050208-102]	-
ENSDARG00000088362	5.00597639760448	1.03574416865129	3.91867480831122	26.1450168315252	34.199698074735	22.2273240008293	3.32013179152233	27.5240129690298	-3.00770814424127	4.91696816119516e-06	0.000157096692949813	CR925817.1	11	7095176	7103536	+	2320	lincRNA	-	-
ENSDARG00000076171	387.605601071661	383.225342400976	361.824307300736	708.93218716251	692.993882040683	600.137748022392	377.551750257791	667.354605741862	-0.821195523921841	4.9427628026094e-06	0.00015763882795465	znf827	1	36017867	36152131	-	10828	protein_coding	zinc finger protein 827 [Source:ZFIN;Acc:ZDB-GENE-080728-3]	zf-C2H2
ENSDARG00000000002	391.896437983893	413.261923291863	471.54720193345	171.9537645458	170.998490373675	247.834662609247	425.568521069736	196.928972509574	1.11250324674565	5.09610758763313e-06	0.000162239717495771	ccdc80	9	34089156	34113209	+	2604	protein_coding	coiled-coil domain containing 80 [Source:ZFIN;Acc:ZDB-GENE-030616-56]	-
ENSDARG00000004141	814.543873838786	704.306034682874	621.763069585381	1382.66915935951	1452.58717612164	1203.60959464491	713.537659369014	1346.28864337535	-0.914327624067738	5.11090444390819e-06	0.000162421269338435	DHRS11 (1 of many)	15	15415623	15437530	+	1485	protein_coding	zgc:92630 [Source:ZFIN;Acc:ZDB-GENE-040718-449]	-
ENSDARG00000020107	84.386459273904	88.0382543353593	129.31626867427	233.29399634284	206.998172557607	258.948324609661	100.580327427845	233.080164503369	-1.22271558375094	5.19786086773384e-06	0.000164891287917809	usp2a	15	20900627	20939579	-	3734	protein_coding	ubiquitin specific peptidase 2a [Source:ZFIN;Acc:ZDB-GENE-041212-59]	-
ENSDARG00000007184	158.045826267227	124.289300238154	87.5170707189506	326.812710394065	305.997298563418	270.061986610076	123.284065741444	300.957331855853	-1.2769024590427	5.25641941519116e-06	0.000166453281481053	zbtb16a	21	23159385	23331619	-	8126	protein_coding	zinc finger and BTB domain containing 16a [Source:ZFIN;Acc:ZDB-GENE-030131-1989]	ZBTB
ENSDARG00000097559	1.43027897074414	1.03574416865129	0	30.1673271132983	17.0998490373675	20.0045916007464	0.822007713131807	22.4239225838041	-4.57818108709211	5.28728907293742e-06	0.000167134482907367	cyp8b3	2	3468069	3470019	+	1951	protein_coding	cytochrome P450, family 8, subfamily B, polypeptide 3 [Source:ZFIN;Acc:ZDB-GENE-040912-153]	-
ENSDARG00000052895	22.8844635319062	21.750627541677	20.8995989776599	2.01115514088655	0	1.11136620004147	21.8448966837477	1.04084044697601	4.44512450129234	5.31828823198478e-06	0.000167817363645315	htra3a	1	40740951	40759629	+	3444	protein_coding	HtrA serine peptidase 3a [Source:ZFIN;Acc:ZDB-GENE-040801-245]	-
ENSDARG00000074561	67.9382511103465	67.3233709623336	36.5742982109047	12.0669308453193	14.3998728735726	17.7818592006635	57.2786400945283	14.7495543065185	1.9737305063722	5.4955856389777e-06	0.000173106101432349	slc47a3	15	26600611	26610857	+	2003	protein_coding	solute carrier family 47 (multidrug and toxin extrusion), member 3 [Source:ZFIN;Acc:ZDB-GENE-130530-755]	-
novel.2534	175.209173916157	159.504601972298	100.579320079988	56.3123439448235	48.5995709483076	57.7910424021562	145.097698656148	54.2343190984291	1.42929040725357	5.53812325371809e-06	0.000174138875548248	-	CHR_ALT_CTG2_1_3	38272161	38282433	+	2100	-	PF00046:Homeobox domain	Homeobox
ENSDARG00000095848	25.0298819880224	16.5719066984206	23.5120488498673	66.3681196492563	66.5994120402734	61.1251410022806	21.7046125121034	64.6975575639368	-1.56885109027041	5.56149110523423e-06	0.000174503685071015	si:dkey-239n17.6	16	28903774	28908989	+	764	protein_coding	si:dkey-239n17.6 [Source:ZFIN;Acc:ZDB-GENE-110411-211]	-
ENSDARG00000027316	753.75701758216	829.63107908968	585.188771374476	1427.92015002945	1413.88751777391	1320.30304564926	722.858956015439	1387.37023781754	-0.939268698187061	5.56926654481962e-06	0.000174503685071015	tcp11l2	4	16725960	16742893	+	2747	protein_coding	t-complex 11, testis-specific-like 2 [Source:ZFIN;Acc:ZDB-GENE-040426-1956]	-
novel.2531	32.8964163271151	64.2161384563797	13.0622493610374	3.01673271132983	4.49996027299145	2.22273240008293	36.7249347148441	3.24647512813474	3.48676698534448	5.83057951875571e-06	0.000182371541514846	-	CHR_ALT_CTG2_1_3	38175037	38179346	+	1057	-	PF00045:Hemopexin|PF00413:Matrixin	Hemopexin
ENSDARG00000100773	808.107618470437	829.63107908968	876.47693212561	490.721854376319	444.596074971555	523.45348021953	838.071876561909	486.257136522468	0.785478337774309	5.89518487822313e-06	0.000184069933435428	zmynd19	5	54336898	54395488	-	2290	protein_coding	zinc finger, MYND-type containing 19 [Source:ZFIN;Acc:ZDB-GENE-030131-4460]	-
ENSDARG00000077298	1006.91639540387	989.135681061978	603.475920479928	2414.39174663431	2465.07823754471	1638.15377886112	866.509332315259	2172.54125434671	-1.32504619552606	5.94562064983477e-06	0.000185320741371813	gas1a	5	44455754	44496805	-	3337	protein_coding	growth arrest-specific 1a [Source:ZFIN;Acc:ZDB-GENE-050302-155]	-
ENSDARG00000109443	964.72316576692	883.489775859547	826.840384553668	1470.15440798807	1478.68694570499	1500.34437005598	891.684442060045	1483.06190791635	-0.732651390122031	6.06097570576542e-06	0.00018858715349298	EML4	13	2927637	2981472	-	2871	protein_coding	echinoderm microtubule associated protein like 4 [Source:NCBI gene;Acc:100334728]	-
ENSDARG00000058115	605.00800462477	565.516316083602	671.399617157323	1053.84529382455	1062.89061648058	1013.56597443782	613.974645955231	1043.43396158098	-0.766300636289503	6.10504789169899e-06	0.000189628096253468	fgfr2	13	46298560	46429433	-	5768	protein_coding	fibroblast growth factor receptor 2 [Source:ZFIN;Acc:ZDB-GENE-030323-1]	-
ENSDARG00000075083	1131.35066585861	1044.0301220005	978.362477141702	654.630998358573	572.394946724512	603.471846622516	1051.24775500027	610.165930568534	0.78594507288005	6.11665285031155e-06	0.000189658715115563	prkdc	7	41348543	41396860	-	12981	protein_coding	protein kinase, DNA-activated, catalytic subunit [Source:ZFIN;Acc:ZDB-GENE-030131-9008]	-
ENSDARG00000060542	138.737060162181	121.1820677322	131.928718546478	245.360927188159	238.497894468547	288.955212010781	130.61594881362	257.604677889162	-0.976699995431822	6.37571507105574e-06	0.000197348823516561	lgr4	7	32369026	32460223	+	6857	protein_coding	leucine-rich repeat containing G protein-coupled receptor 4 [Source:ZFIN;Acc:ZDB-GENE-111013-1]	-
ENSDARG00000053021	271.753004441386	271.364972186637	289.98193581503	146.814325284718	159.298593663897	128.91847920481	277.699970814351	145.010466051142	0.934018808163132	6.46496497621407e-06	0.000199765180752912	grsf1	5	42943972	42950963	-	1482	protein_coding	G-rich RNA sequence binding factor 1 [Source:ZFIN;Acc:ZDB-GENE-060825-196]	-
novel.2900	551.372543221864	648.375849575705	412.767079808782	245.360927188159	271.797600488683	205.602747007671	537.505157535451	240.920424894838	1.15788771088654	6.59291054721978e-06	0.000203366808934966	-	CHR_ALT_CTG5_1_55	57316915	57322761	+	1113	-	PF03179:Vacuolar (H+)-ATPase G subunit	-
ENSDARG00000006900	705.127532576859	761.271963958695	705.36146549602	454.521061840361	412.196361006017	412.316860215384	723.920320677192	426.344761020587	0.763760198209633	6.68802344306469e-06	0.000205944997746785	impdh2	8	26059677	26079140	+	2335	protein_coding	IMP (inosine 5'-monophosphate) dehydrogenase 2 [Source:ZFIN;Acc:ZDB-GENE-030114-5]	-
ENSDARG00000038938	218.832682523853	246.507112139006	321.33133428152	532.956112334937	495.895622083657	642.369663623967	262.223709648126	557.07379934752	-1.09131734725779	6.7833821391956e-06	0.000208521867480264	itprid2	9	44304980	44420380	+	5580	protein_coding	ITPR interacting domain containing 2 [Source:ZFIN;Acc:ZDB-GENE-090824-1]	-
ENSDARG00000059308	983.316792386594	1053.35181951836	1234.38256461804	587.257301138874	608.394628908444	643.481029824009	1090.35039217433	613.044319957109	0.829693324192963	6.97449816393753e-06	0.000214028414446605	golt1bb	25	3341774	3347418	-	1233	protein_coding	golgi transport 1Bb [Source:ZFIN;Acc:ZDB-GENE-050913-94]	-
ENSDARG00000068582	47.1992060345565	37.2867900714463	52.2489974441496	98.5466019034411	111.599014770188	118.916183404437	45.5783311833841	109.687266692689	-1.27017579747188	7.00443136810596e-06	0.000214578291997208	rnf44	14	50918769	50975568	+	5138	protein_coding	ring finger protein 44 [Source:ZFIN;Acc:ZDB-GENE-060929-604]	-
ENSDARG00000041493	2745.42048434337	2713.64972186637	3300.83041353415	1723.55995573978	1639.78552347808	1740.39946926494	2919.96687324796	1701.24831616093	0.77902351249111	7.03049997042765e-06	0.000215008098410681	ipo4	24	12754013	12832499	-	4176	protein_coding	importin 4 [Source:ZFIN;Acc:ZDB-GENE-041014-307]	-
ENSDARG00000102175	33.6115558124872	35.2153017341437	13.0622493610374	1.00557757044328	0.899992054598289	4.44546480016586	27.2963689692228	2.11701147506914	3.758806636648	7.04911202844971e-06	0.000215208787740362	hamp	16	50289916	50292583	+	675	protein_coding	hepcidin antimicrobial peptide [Source:ZFIN;Acc:ZDB-GENE-050726-1]	-
ENSDARG00000103978	1164.9622216711	1059.56628453027	1839.16471003407	535.972845046266	528.295336049196	649.037860824216	1354.56440541181	571.102013973226	1.24543002039297	7.17220132272946e-06	0.000218593030074997	sh3bp5b	16	36126310	36163508	+	3758	protein_coding	SH3-domain binding protein 5b (BTK-associated) [Source:ZFIN;Acc:ZDB-GENE-040426-2813]	-
ENSDARG00000097753	620.025933817583	618.339268684818	623.069294521484	372.063701064012	381.596631149675	328.964395212274	620.478165674628	360.874909141987	0.780919093940724	7.23689708705565e-06	0.000220189066396616	slirp	17	17763167	17764801	-	548	protein_coding	SRA stem-loop interacting RNA binding protein [Source:ZFIN;Acc:ZDB-GENE-030729-30]	-
ENSDARG00000053047	8269.8730088426	8371.92011520835	10700.5946765618	4782.52692502822	5064.25529122457	5300.10540799775	9114.12926687093	5048.96254141685	0.851979822215798	7.39733348368345e-06	0.000224687714317324	eif2s2	6	49995781	50011926	+	1290	protein_coding	eukaryotic translation initiation factor 2, subunit 2 beta [Source:ZFIN;Acc:ZDB-GENE-030131-3085]	-
ENSDARG00000102506	0.715139485372068	2.07148833730257	3.91867480831122	26.1450168315252	18.8998331465641	22.2273240008293	2.23510087699529	22.4240579929729	-3.48545627741912	7.43562299640318e-06	0.000225467277955451	lrp2a	9	48415043	48672254	+	17318	protein_coding	low density lipoprotein receptor-related protein 2a [Source:ZFIN;Acc:ZDB-GENE-050119-2]	-
novel.532	229.559774804434	256.864553825519	259.938762284644	439.437398283712	435.596154425572	430.098719416047	248.787696971532	435.044090708444	-0.80928511946492	7.50941049309125e-06	0.000227318765095949	-	25	4907406	4952386	+	7812	-	PF00078:Reverse transcriptase (RNA-dependent DNA polymerase)	RVT_1
ENSDARG00000040046	256.0199357632	287.936878885058	403.623505256056	121.674886023636	111.599014770188	158.92536660593	315.860106634771	130.733089133251	1.2712857807482	7.62114247216003e-06	0.000230021937478281	snai2	24	35387517	35393533	+	2992	protein_coding	snail family zinc finger 2 [Source:ZFIN;Acc:ZDB-GENE-030326-6]	zf-C2H2
ENSDARG00000029480	281.049817751223	205.077345392955	198.546190287769	464.576837544794	464.395900172717	453.437409616918	228.224451143982	460.80338244481	-1.00762341739754	7.62775740442845e-06	0.000230021937478281	specc1	5	62804252	62988463	-	7814	protein_coding	sperm antigen with calponin homology and coiled-coil domains 1 [Source:ZFIN;Acc:ZDB-GENE-060526-207]	-
ENSDARG00000101095	160.191244723343	161.576090309601	257.326312412437	426.364889867949	411.296368951418	577.910424021562	193.031215815127	471.857227613643	-1.29468531515417	7.63734652433487e-06	0.000230021937478281	cpne4a	16	41345477	41465625	-	3010	protein_coding	copine IVa [Source:ZFIN;Acc:ZDB-GENE-060503-427]	-
novel.819	40.0478111808358	111.860370214339	26.1244987220748	10.0557757044328	8.09992849138461	6.66819720024879	59.3442267057498	8.27463379868872	2.84080497564525	7.8802784112637e-06	0.000236783099879084	-	CHR_ALT_CTG10_1_10	10351373	10381242	+	3287	-	PF13704:Glycosyl transferase family 2|PF01755:Glycosyltransferase family 25 (LPS biosynthesis protein)	-
ENSDARG00000003789	464.125526006472	449.512969194658	463.709852316828	732.060471282705	751.493365589572	814.631424630394	459.116115839319	766.061753834224	-0.738266744581663	7.89221459728078e-06	0.000236783099879084	dennd5b	4	16649542	16706978	-	5612	protein_coding	DENN/MADD domain containing 5B [Source:ZFIN;Acc:ZDB-GENE-030131-2248]	-
ENSDARG00000037647	225.268937892201	229.935205440586	205.077314968287	88.4908261990083	112.499006824786	120.027549604478	220.093819433691	107.005794209424	1.04270013922456	7.90160848420684e-06	0.000236783099879084	rnf175	1	10037444	10048514	-	1556	protein_coding	ring finger protein 175 [Source:ZFIN;Acc:ZDB-GENE-040426-1104]	-
ENSDARG00000019702	3491.31096758644	4875.2478018416	7949.68496112737	1768.81094640972	1628.9856188229	2321.64399188662	5438.74791018514	1906.48018570642	1.51222199266805	7.91796509997467e-06	0.000236875806843463	aldocb	21	39608637	39639954	-	2889	protein_coding	aldolase C, fructose-bisphosphate, b [Source:ZFIN;Acc:ZDB-GENE-030821-1]	-
ENSDARG00000030789	2274.85870296855	2317.99544944158	2245.40066516233	1456.07632200186	1442.68726352106	1253.62107364677	2279.41827252415	1384.12821972323	0.719460311374997	7.95953404650039e-06	0.000237721200786784	ddx18	9	38314466	38352220	+	2780	protein_coding	DEAD (Asp-Glu-Ala-Asp) box polypeptide 18 [Source:ZFIN;Acc:ZDB-GENE-030131-9685]	-
ENSDARG00000104773	1670.56583782915	2305.56651941776	3652.20492134606	927.142519948701	827.992690230426	1072.46838304001	2542.77909286432	942.534531073047	1.4313909790797	8.00695866995943e-06	0.000238738367020827	junbb	3	7654655	7656059	-	1405	protein_coding	JunB proto-oncogene, AP-1 transcription factor subunit b [Source:ZFIN;Acc:ZDB-GENE-040426-2666]	TF_bZIP
novel.70	4.29083691223241	4.14297667460514	10.4497994888299	39.2175252472878	30.5997298563418	28.8955212010781	6.29453769188916	32.9042587682359	-2.46252883157752	8.22817341099009e-06	0.000244925295200472	-	11	43550175	43620681	+	659	-	-	-
ENSDARG00000062973	931.111609954433	968.420797688952	1119.43477024091	606.363274977296	539.995232758974	583.467255021769	1006.3223926281	576.608587586013	0.802581495166232	8.36531084756733e-06	0.000248593097733032	ttll7	11	7981243	8126263	-	7328	protein_coding	tubulin tyrosine ligase-like family, member 7 [Source:ZFIN;Acc:ZDB-GENE-070112-2112]	-
ENSDARG00000103766	1014.06779025759	764.379196464649	2744.37859075396	285.584030005891	323.097147600786	453.437409616918	1507.6085258254	354.039529074532	2.08994755536626	8.56501608105853e-06	0.000254104962139046	cyp2aa7	23	42336084	42341795	+	1399	protein_coding	cytochrome P450, family 2, subfamily AA, polypeptide 7 [Source:ZFIN;Acc:ZDB-GENE-071004-48]	-
ENSDARG00000044142	219.547822009225	307.616018089432	135.847393354789	79.4406280650188	80.0992928592478	66.6819720024879	221.003744484482	75.4072976422515	1.55261148013048	8.58308900685991e-06	0.000254218855161721	acss1	17	25833947	25853922	+	4728	protein_coding	acyl-CoA synthetase short chain family member 1 [Source:ZFIN;Acc:ZDB-GENE-050320-139]	-
ENSDARG00000105239	416.926319971916	539.62271186732	583.882546438372	980.438131182195	927.891808290836	1191.38456644445	513.477192759203	1033.23816863916	-1.01089037067209	8.65484754916092e-06	0.000255919829847705	ecm1b	16	9713850	9725432	+	2768	protein_coding	extracellular matrix protein 1b [Source:ZFIN;Acc:ZDB-GENE-121204-2]	-
ENSDARG00000099767	67.2231116249744	42.4655109147027	64.0050218690833	135.752972009842	129.598855862154	160.036732805971	57.8978814695868	141.796186892656	-1.28716827393071	8.91589631025221e-06	0.000263203153886123	fhdc2	14	14806692	14828486	+	5412	protein_coding	FH2 domain containing 2 [Source:ZFIN;Acc:ZDB-GENE-091118-76]	-
ENSDARG00000097794	22.8844635319062	19.6791392043744	20.8995989776599	61.3402317970399	53.0995312212991	76.6842678028611	21.1544005713135	63.7080102737334	-1.57980755957568	8.94902622542611e-06	0.000263745228359918	CR626944.1	16	39858672	39901938	+	2973	antisense	-	-
ENSDARG00000009194	77.2350644201833	45.5727434206566	88.8232956550544	165.920299123141	177.298434755863	247.834662609247	70.5437011652981	197.017798829417	-1.48330548465655	8.98708908131339e-06	0.000264430660613274	col16a1	19	38473758	38611814	-	6103	protein_coding	collagen, type XVI, alpha 1 [Source:ZFIN;Acc:ZDB-GENE-060503-351]	-
novel.2143	65.7928326542303	87.002510166708	96.6606452716768	33.1840598246281	22.4998013649572	31.118253601161	83.1519960308717	28.9340382635821	1.51966218208175	9.04301301968449e-06	0.000265638507453232	-	CHR_ALT_CTG22_1_22	29911338	29922915	-	1543	-	PF00782:Dual specificity phosphatase, catalytic domain	DSPc
ENSDARG00000034268	163.051802664832	111.860370214339	385.336356150604	761.22222082556	810.892841193059	887.981593833131	220.082843009925	820.03221861725	-1.9022445345565	9.26759646860574e-06	0.000271788625499669	slit3	14	24491818	24761161	-	6432	protein_coding	slit homolog 3 (Drosophila) [Source:ZFIN;Acc:ZDB-GENE-010306-4]	-
ENSDARG00000101171	25.7450214733945	33.1438133968412	37.8805231470085	84.4685159172352	73.7993484770597	102.245690403815	32.2564526724147	86.8378515993699	-1.44571606422389	9.37513146921643e-06	0.000274491554164271	FO704786.1	12	10679026	10705916	-	1432	protein_coding	sterile alpha motif domain containing 14 [Source:NCBI gene;Acc:100537418]	-
ENSDARG00000037018	883.197264434504	700.163058008269	1047.5923987552	470.610302967453	431.096194152581	411.205494015342	876.984240399325	437.637330378459	1.00192434245627	9.6963157881928e-06	0.000283430769193328	gab1	1	35494837	35609659	+	5166	protein_coding	GRB2-associated binding protein 1 [Source:ZFIN;Acc:ZDB-GENE-040426-2674]	-
ENSDARG00000004060	4990.24332892629	7763.93828821004	8520.5052582047	2969.470565519	2879.97457471453	3615.27424873489	7091.56229178034	3154.90646298947	1.168378573525	9.99391605489404e-06	0.000291652517549686	bhlhe40	11	35759652	35763323	-	2804	protein_coding	basic helix-loop-helix family, member e40 [Source:ZFIN;Acc:ZDB-GENE-030131-3133]	bHLH
ENSDARG00000098774	29.3207189002548	27.9650925535847	20.8995989776599	5.02788785221638	0.899992054598289	4.44546480016586	26.0618034771665	3.45778156899351	2.95825751195987	1.00910730731053e-05	0.000294007447121794	si:zfos-741a10.3	14	699229	706345	-	1108	protein_coding	si:zfos-741a10.3 [Source:ZFIN;Acc:ZDB-GENE-141216-452]	-
novel.1241	22.1693240465341	13.4646741924667	52.2489974441496	137.764127150729	94.4991657328204	136.6980426051	29.2943318943835	122.98711182955	-2.09585659765926	1.01458597625087e-05	0.000295122239997404	-	CHR_ALT_CTG13_2_4	13718123	13720863	+	985	-	PF00089:Trypsin	Trypsin
ENSDARG00000012914	128.0099678816	97.3599518532209	146.297192843619	255.416702892592	269.097624324889	247.834662609247	123.889037526147	257.449663275576	-1.05876631374938	1.04262457295905e-05	0.000302784957285344	arhgef4	2	16198735	16359042	-	11937	protein_coding	Rho guanine nucleotide exchange factor (GEF) 4 [Source:ZFIN;Acc:ZDB-GENE-070912-575]	-
ENSDARG00000027903	28.6055794148827	13.4646741924667	20.8995989776599	65.362542078813	62.099451767282	82.2410988030685	20.9899508616698	69.9010308830545	-1.71032198370029	1.11789582610684e-05	0.000324117198932924	adamtsl3	7	12389866	12789251	-	6385	protein_coding	ADAMTS-like 3 [Source:ZFIN;Acc:ZDB-GENE-121030-8]	-
ENSDARG00000087303	3744.47034540815	4098.43967535314	4392.83446011688	6536.2542078813	6818.33980563664	6421.47390383959	4078.58149362606	6592.02263911918	-0.692988224463101	1.13976731009633e-05	0.00032992291990795	cebpd	24	35564668	35565927	+	1260	protein_coding	CCAAT enhancer binding protein delta [Source:ZFIN;Acc:ZDB-GENE-020111-4]	TF_bZIP
ENSDARG00000100349	1056.97615937992	896.954450052014	743.241988643029	1715.51533517623	1791.88418070519	1581.47410265901	899.057532691653	1696.29120618014	-0.914272454906193	1.15071064783856e-05	0.000332551653242664	prkacaa	3	49459828	49504023	-	2199	protein_coding	protein kinase, cAMP-dependent, catalytic, alpha, genome duplicate a [Source:ZFIN;Acc:ZDB-GENE-050114-6]	-
ENSDARG00000104883	96.5438305252292	47.6442317579592	73.1485964218095	197.093203806882	198.898244066222	172.261761006427	72.4455529016659	189.417736293177	-1.3776171933486	1.17060575144625e-05	0.000337754745086108	PCMTD2 (1 of many)	23	7743481	7755373	-	1536	protein_coding	protein-L-isoaspartate O-methyltransferase domain-containing protein 2-like [Source:NCBI gene;Acc:100536777]	-
ENSDARG00000095864	108.701201776554	96.3242076845696	88.8232956550544	242.34419447683	190.798315574837	186.709521606966	97.9495683720594	206.617343886211	-1.07047070240953	1.18828865432616e-05	0.000342303796230085	ftr59	23	6845635	6852296	-	1623	protein_coding	finTRIM family, member 59 [Source:ZFIN;Acc:ZDB-GENE-090508-4]	-
ENSDARG00000008310	683.673348015697	735.378359742413	875.170707189506	1410.82533133192	1313.9883997135	1299.18708784847	764.740804982539	1341.33360629796	-0.812469520853836	1.21514341681289e-05	0.000349476029376461	ip6k2a	6	42409082	42418225	-	2793	protein_coding	inositol hexakisphosphate kinase 2a [Source:ZFIN;Acc:ZDB-GENE-030131-760]	-
novel.3221	65.7928326542303	43.501255083354	79.6797211023282	23.1282841201954	16.1998569827692	14.4477606005391	62.9912696133042	17.9253005678345	1.80749066208303	1.2332621967985e-05	0.000354116765833139	-	CHR_ALT_CTG7_1_15	20605176	20614390	-	1733	-	PF14719:Phosphotyrosine interaction domain (PTB/PID)	-
ENSDARG00000040432	189.511963623598	281.72241387315	253.407637604126	474.632613249227	458.995947845128	543.458071820277	241.547338366958	492.362210971544	-1.03103074552596	1.25043834916389e-05	0.000358472374254689	klf2b	2	55665095	55673225	+	6004	protein_coding	Kruppel-like factor 2b [Source:ZFIN;Acc:ZDB-GENE-011109-2]	zf-C2H2
ENSDARG00000079286	449.107596813659	356.295994016042	333.087358706454	741.110669416695	745.193421207384	660.151522824631	379.496983178718	715.485204482903	-0.911465524844683	1.26344227965117e-05	0.000361619857605286	bcr	21	17110598	17261078	+	6840	protein_coding	breakpoint cluster region [Source:ZFIN;Acc:ZDB-GENE-040724-43]	-
ENSDARG00000076564	2017.4084882346	1749.37190085202	2113.47194661585	3157.51357119189	3210.2716587521	3444.1238539285	1960.08411190083	3270.63636129083	-0.73873861311216	1.2737681725329e-05	0.000363991992983002	hspg2	23	26543716	26725637	-	11038	protein_coding	heparan sulfate proteoglycan 2 [Source:ZFIN;Acc:ZDB-GENE-080807-4]	-
ENSDARG00000035603	13.5876502220693	15.5361625297693	23.5120488498673	44.2454130995042	60.2994676580854	80.0183664029855	17.5452872005686	61.5210823868584	-1.83814201839396	1.28069969973286e-05	0.00036538812519535	dao.2	5	20170960	20185665	-	1295	protein_coding	D-amino-acid oxidase, tandem duplicate 2 [Source:NCBI gene;Acc:405800]	-
novel.3131	542.075729912028	687.734127984454	570.820297077335	325.807132823622	344.696956911145	327.853029012232	600.210051657939	332.785706249	0.850038563317732	1.29462158273958e-05	0.000368770996295518	-	CHR_ALT_CTG6_1_46	49061853	49076788	-	3176	-	PF00474:Sodium:solute symporter family	-
ENSDARG00000068406	135.876502220693	153.29013696039	148.909642715826	265.472478597025	256.497735560513	277.841550010366	146.02542729897	266.603921389301	-0.87103657916239	1.31528125094258e-05	0.000374059285698002	six5	18	37245331	37252036	-	2454	protein_coding	SIX homeobox 5 [Source:ZFIN;Acc:ZDB-GENE-010201-3]	Homeobox
ENSDARG00000026871	58.6414378005096	51.7872084325643	31.3493984664898	13.0725084157626	12.5998887643761	4.44546480016586	47.2593482331879	10.0392873267682	2.22871875085084	1.34204482429073e-05	0.000381063919901947	uchl1	1	22647756	22652424	-	1720	protein_coding	ubiquitin carboxyl-terminal esterase L1 (ubiquitin thiolesterase) [Source:ZFIN;Acc:ZDB-GENE-030131-3844]	-
novel.2685	173.06375546004	163.647578646903	152.828317524138	311.729046837416	298.797362126632	278.952916210408	163.179883877027	296.493108391485	-0.858315518352892	1.38169580626023e-05	0.000391699795235044	-	CHR_ALT_CTG4_1_10	25765946	25807959	-	3199	-	PF10267:Predicted transmembrane and coiled-coil 2 protein	-
ENSDARG00000075859	13.5876502220693	13.4646741924667	18.2871491054524	53.2956112334937	51.2995471121025	41.1205494015342	15.1131578399961	48.5719025823768	-1.70722276440815	1.42119245730568e-05	0.000402258277139137	mcf2la	1	46493944	46594288	+	4198	protein_coding	mcf.2 cell line derived transforming sequence-like a [Source:ZFIN;Acc:ZDB-GENE-090312-122]	-
ENSDARG00000111840	261.741051646177	291.044111391011	224.670689009843	512.844560926071	609.294620963042	436.766916616296	259.151950682344	519.63536616847	-1.00277424896076	1.4301919593999e-05	0.000404165006248136	cxcl18a.1	13	30696286	30699369	+	800	protein_coding	chemokine (C-X-C motif) ligand 18a, duplicate 1 [Source:ZFIN;Acc:ZDB-GENE-090303-1]	-
ENSDARG00000101980	66.5079721396023	52.8229526012156	79.6797211023282	138.769704721172	146.698704899521	151.145803205639	66.3368819477154	145.538070942111	-1.13988131784837	1.46120314833695e-05	0.00041227627534436	bmper	16	7154266	7195000	+	2491	protein_coding	BMP binding endothelial regulator [Source:ZFIN;Acc:ZDB-GENE-030219-146]	-
ENSDARG00000058690	40.0478111808358	43.501255083354	41.7991979553197	100.557757044328	83.6992610776409	117.804817204395	41.7827547398365	100.687278442121	-1.2682362632987	1.47833714065109e-05	0.000416452702397925	cgnb	19	7636941	7680056	+	4757	protein_coding	cingulin b [Source:ZFIN;Acc:ZDB-GENE-050208-72]	-
novel.2836	843.86459273904	877.275310847639	956.156653227938	1395.74166777527	1439.08729530266	1485.89660945544	892.432185604873	1440.24185751112	-0.691498331536069	1.49131696554279e-05	0.000419447574875499	-	CHR_ALT_CTG5_1_34	36953496	36957856	-	1832	-	PF00125:Core histone H2A/H2B/H3/H4	Histone
ENSDARG00000042172	6373.32309363587	4387.41229840685	1854.83940926731	16532.7008356579	16621.0532643212	11434.8468322266	4205.19160043668	14862.8669774019	-1.82119595261573	1.51487660995721e-05	0.00042540402914836	c7a	8	31872992	31899329	+	3087	protein_coding	complement component 7a [Source:ZFIN;Acc:ZDB-GENE-081104-392]	-
ENSDARG00000078770	54.3506008882772	64.2161384563797	22.2058239137636	158.881256130038	162.89856188229	130.029845404851	46.9241877528068	150.60322113906	-1.66653270878881	1.52056966954553e-05	0.000426332406563314	si:ch73-21k16.5	20	46924390	46946574	+	2416	protein_coding	si:ch73-21k16.5 [Source:ZFIN;Acc:ZDB-GENE-030131-8374]	-
ENSDARG00000078335	719.4303222843	675.305197960639	492.44680091111	1163.45324900287	1204.18936905251	1252.50970744673	629.060773718683	1206.71744183404	-0.937439868286235	1.53902399675356e-05	0.000430830228558284	amot	21	37477001	37550854	+	7620	protein_coding	angiomotin [Source:ZFIN;Acc:ZDB-GENE-030131-7487]	-
ENSDARG00000035005	283.195236207339	311.758994764037	246.876512923607	141.786437432502	152.998649281709	152.257169405681	280.610247964994	149.014085373297	0.914970829447216	1.57220931467836e-05	0.000439431273241869	bag2	13	1404924	1408775	-	844	protein_coding	BCL2 associated athanogene 2 [Source:ZFIN;Acc:ZDB-GENE-040426-1399]	-
ENSDARG00000099184	185.221126711366	177.11225283937	241.651613179192	422.342579586176	349.196917184136	430.098719416047	201.328330909976	400.54607206212	-0.996485336098711	1.58394538114033e-05	0.000442019757924472	map2k6	12	36109071	36161256	+	4689	protein_coding	mitogen-activated protein kinase kinase 6 [Source:ZFIN;Acc:ZDB-GENE-010202-3]	-
ENSDARG00000076308	133.015944279205	126.360788575457	66.6174717412908	305.695581414756	299.69735418123	238.943733008915	108.664734865317	281.445556201634	-1.36328092164945	1.59144216188419e-05	0.000443418986134971	pdp1	16	26816753	26820634	-	2072	protein_coding	pyruvate dehyrogenase phosphatase catalytic subunit 1 [Source:ZFIN;Acc:ZDB-GENE-060810-70]	-
ENSDARG00000034117	374.733090334964	394.61852825614	481.99700142228	725.021428289602	728.993564224614	761.285847028404	417.116206671128	738.433613180874	-0.827083855956762	1.60570578981714e-05	0.000446696345889939	rarga	23	35847200	35963735	+	2538	protein_coding	retinoic acid receptor gamma a [Source:ZFIN;Acc:ZDB-GENE-980526-531]	THR-like
ENSDARG00000004948	3044.34878922889	2979.83597320975	4181.22602046807	1703.44840433091	1780.18428399542	1901.54756827095	3401.80359430224	1795.06008553242	0.921913257586372	1.61472041420763e-05	0.000448505545843674	bccip	12	45186533	45197038	-	4209	protein_coding	BRCA2 and CDKN1A interacting protein [Source:ZFIN;Acc:ZDB-GENE-050320-39]	-
ENSDARG00000078244	434.089667620845	466.084875893079	461.097402444621	266.478056167468	236.69791035935	278.952916210408	453.757315319515	260.709627579075	0.799896047497768	1.61891355706042e-05	0.000448971989582285	si:ch211-197l9.2	23	30967686	30996756	+	3594	protein_coding	si:ch211-197l9.2 [Source:ZFIN;Acc:ZDB-GENE-091204-369]	-
ENSDARG00000117244	132.300804793833	127.396532744108	100.579320079988	246.366504758603	234.897926250154	225.607338608418	120.092219205976	235.623923205725	-0.964719773267699	1.63148688048198e-05	0.000451232410039731	FO704797.1	17	43708399	43718395	-	4298	lincRNA	-	-
ENSDARG00000102887	2613.11967954954	3488.38636001753	5642.89172396816	1444.00939115655	1416.58749393771	1718.17214526411	3914.79925451174	1526.25634345279	1.35864307576271	1.63211722780328e-05	0.000451232410039731	abhd4	2	51645164	51657107	+	1551	protein_coding	abhydrolase domain containing 4 [Source:ZFIN;Acc:ZDB-GENE-050417-83]	-
ENSDARG00000005840	2939.2232848792	3406.56257069408	5160.89472254588	1551.60619119398	1473.2869933774	1962.67270927323	3835.56019270639	1662.52196461487	1.2058471877109	1.64933525719811e-05	0.000455287908710329	got2b	7	51774502	51793881	+	1981	protein_coding	glutamic-oxaloacetic transaminase 2b, mitochondrial [Source:ZFIN;Acc:ZDB-GENE-030131-7917]	-
ENSDARG00000068264	65.0776931688582	69.3948592996362	53.5552223802534	156.870100989151	132.298832025949	124.473014404644	62.6759249495826	137.880649139915	-1.1309665549314	1.67180878763633e-05	0.000460779397333101	grhpra	14	44777478	44790817	-	1413	protein_coding	glyoxylate reductase/hydroxypyruvate reductase a [Source:ZFIN;Acc:ZDB-GENE-040724-230]	-
ENSDARG00000099464	11.4422317659531	23.8221158789796	37.8805231470085	0	0.899992054598289	1.11136620004147	24.3816235973137	0.670452751546585	5.17367023725246	1.68917645287648e-05	0.000464848866692973	CABZ01118738.1	KN149739.1	4228	22025	+	4411	protein_coding	-	-
ENSDARG00000071015	324.673326358919	309.687506426735	250.795187731918	158.881256130038	159.298593663897	130.029845404851	295.052006839191	149.403231732929	0.983341038805097	1.70344592575882e-05	0.000468054526677731	pbxip1a	19	7549854	7567229	+	3688	protein_coding	pre-B-cell leukemia homeobox interacting protein 1a [Source:ZFIN;Acc:ZDB-GENE-060503-871]	-
ENSDARG00000038228	298.213165400152	273.43646052394	274.307236581786	559.101129166462	466.195884281914	473.442001217664	281.985620835292	499.579671555347	-0.823394710436515	1.72446964817833e-05	0.000473103347411136	selenow2a	3	20108221	20118342	-	2694	protein_coding	selenoprotein W, 2a [Source:ZFIN;Acc:ZDB-GENE-030428-1]	-
ENSDARG00000068369	1570.44630987706	2245.49335763599	1590.98197217436	884.908261990083	960.291522256375	952.440833435536	1802.30721322914	932.546872560665	0.950508331752327	1.76311923348938e-05	0.000482253377065152	angptl2b	8	33035709	33051353	+	3472	protein_coding	angiopoietin-like 2b [Source:ZFIN;Acc:ZDB-GENE-050624-1]	-
ENSDARG00000016856	30.0358583856269	16.5719066984206	6.5311246805187	87.4852486285651	99.8991180604101	58.9024086021977	17.7129632548554	82.0955917637243	-2.16445596343812	1.76322203372645e-05	0.000482253377065152	pon2	16	24669883	24672919	-	1336	protein_coding	paraoxonase 2 [Source:ZFIN;Acc:ZDB-GENE-030131-7116]	-
ENSDARG00000063621	6.43625536834861	9.32169751786157	13.0622493610374	38.2119476768445	35.0996901293333	37.7864508014098	9.60673408241587	37.0326962025292	-2.00025309446355	1.7695699473388e-05	0.00048324952996133	aadac	15	1045374	1066269	-	1794	protein_coding	arylacetamide deacetylase [Source:ZFIN;Acc:ZDB-GENE-130530-713]	-
ENSDARG00000009689	788.798852365391	592.445664468536	570.820297077335	1219.76559294769	1242.88902740024	1171.3799748437	650.688271303754	1211.34486506388	-0.894283824779819	1.77969179459898e-05	0.000485271686283019	daam1b	20	21815613	21994901	-	4100	protein_coding	dishevelled associated activator of morphogenesis 1b [Source:ZFIN;Acc:ZDB-GENE-030131-4212]	-
ENSDARG00000036577	895.354635685829	998.45737857984	1367.61750810062	487.705121664989	422.096273606598	599.02638182235	1087.1431741221	502.942592364646	1.11163517202682	1.80714636450992e-05	0.000492006616922976	atp6v0cb	24	39158283	39175750	+	1751	protein_coding	ATPase H+ transporting V0 subunit cb [Source:ZFIN;Acc:ZDB-GENE-030131-4127]	-
ENSDARG00000071116	483.434292111518	497.157200952617	837.290184042498	263.461323456138	218.698069267384	278.952916210408	605.960559035544	253.704102977977	1.25463374278247	1.82635214388442e-05	0.000496478680209675	eepd1	19	11270847	11315224	-	2345	protein_coding	endonuclease/exonuclease/phosphatase family domain containing 1 [Source:ZFIN;Acc:ZDB-GENE-040426-1831]	-
ENSDARG00000062664	310.370536651478	276.543693029893	227.283138882051	133.741816868956	144.898720790325	101.134324203773	271.399122854474	126.591620621018	1.10094717451888	1.8385808427128e-05	0.000499043371593473	oxnad1	19	20274264	20293884	+	3345	protein_coding	oxidoreductase NAD-binding domain containing 1 [Source:ZFIN;Acc:ZDB-GENE-060503-199]	-
ENSDARG00000105285	203.099613845667	137.753974430621	225.976913945947	427.370467438393	374.396694712888	402.314564415011	188.943500740745	401.360575522097	-1.0881519586026	1.87426357780223e-05	0.000507956714712411	FAT4	14	353099	451555	-	18523	protein_coding	FAT atypical cadherin 4 [Source:NCBI gene;Acc:101882648]	-
novel.1056	385.460182615545	402.90448160535	335.699808578661	702.89872173985	593.094763980273	762.397213228445	374.688157599852	686.130232982856	-0.8706161675076	1.87971719151225e-05	0.000508662864248618	-	CHR_ALT_CTG12_1_27	33437747	33448603	+	2583	-	PF08659:KR domain|PF00550:Phosphopantetheine attachment site|PF00975:Thioesterase domain	PP-binding
ENSDARG00000089519	57.2111588297655	93.2169751786158	84.9046208467432	177.98722996846	165.598538046085	187.820887807008	78.4442516183748	177.135551940518	-1.18625767196838	1.92333106661761e-05	0.000519677652795621	fbln7	13	47750933	47800342	-	3198	protein_coding	fibulin 7 [Source:ZFIN;Acc:ZDB-GENE-170130-2]	-
novel.1395	813.828734353414	633.875431214587	698.830340815501	400.219873036424	422.996265661196	387.866803814471	715.511502127834	403.694314170697	0.826604854560094	1.95042455780245e-05	0.000526202154114076	-	CHR_ALT_CTG15_1_12	17052579	17066988	-	1682	-	-	-
ENSDARG00000016750	41.4780901515799	43.501255083354	13.0622493610374	109.607955178317	116.998967097778	112.247986204188	32.6805315319905	112.951636160094	-1.76335308439934	1.96984853453964e-05	0.000530640947615051	abcc6a	6	11026354	11067995	+	6446	protein_coding	ATP-binding cassette, sub-family C (CFTR/MRP), member 6a [Source:ZFIN;Acc:ZDB-GENE-050517-18]	-
ENSDARG00000071084	349.703208346941	388.404063244232	386.642581086707	641.55848994281	618.294541509025	602.360480422474	374.916617559294	620.737837291437	-0.729325663255957	2.00592064079859e-05	0.000539544316937692	wipf1b	6	10781146	10809546	-	4280	protein_coding	WAS/WASL interacting protein family, member 1b [Source:ZFIN;Acc:ZDB-GENE-110815-1]	-
ENSDARG00000004297	625.031910215188	565.516316083602	841.208858850809	1293.17275559005	1254.58892411002	1356.97813025063	677.252361716533	1301.57993665023	-0.944195009428436	2.03556757117271e-05	0.000546695290543529	irf2bpl	17	11327164	11329959	-	2796	protein_coding	interferon regulatory factor 2 binding protein-like [Source:ZFIN;Acc:ZDB-GENE-040426-1968]	-
ENSDARG00000062909	140.882478618297	118.074835226247	122.785143993752	55.3067663743802	62.9994438218803	62.2365072023221	127.247485946099	60.1809057995275	1.08401548444531	2.05467400420526e-05	0.000550998163890479	furina	7	13988075	14207006	+	7295	protein_coding	furin (paired basic amino acid cleaving enzyme) a [Source:ZFIN;Acc:ZDB-GENE-040901-1]	-
ENSDARG00000058818	103.69522537895	128.432276912759	148.909642715826	51.2844560926071	53.0995312212991	61.1251410022806	127.012381669179	55.1697094387289	1.19737081014076	2.08091790609624e-05	0.000557199307389488	rbm38	23	6586467	6632106	+	2419	protein_coding	RNA binding motif protein 38 [Source:ZFIN;Acc:ZDB-GENE-030131-5923]	-
ENSDARG00000043646	186.65140568211	230.970949609237	177.646591310109	68.3792747901428	89.0992134052307	107.802521404022	198.422982200485	88.4270031997985	1.16846081695223	2.15756454904146e-05	0.000576857827034138	slc6a8	8	9052123	9118958	-	2126	protein_coding	solute carrier family 6 (neurotransmitter transporter), member 8 [Source:ZFIN;Acc:ZDB-GENE-071024-2]	-
ENSDARG00000016132	905.366588481038	1055.42330785566	1008.40565067209	634.519446949708	575.094922888307	562.351297220982	989.731849002929	590.655222352999	0.743910107544375	2.17280498610291e-05	0.00058006423096858	keap1a	2	41835025	41861040	-	2868	protein_coding	kelch-like ECH-associated protein 1a [Source:ZFIN;Acc:ZDB-GENE-030131-556]	-
ENSDARG00000019949	8708.96865286105	7484.28736267419	6173.21904802628	4183.20269304403	4207.462855247	3355.21455792519	7455.49168785384	3915.29336873874	0.929288897920357	2.18895955690481e-05	0.000583265691701044	serpinh1b	15	29382454	29388012	-	4212	protein_coding	serpin peptidase inhibitor, clade H (heat shock protein 47), member 1b [Source:ZFIN;Acc:ZDB-GENE-990415-93]	-
ENSDARG00000018048	100.11952795209	124.289300238154	33.9618483386973	21.1171289793088	20.6998172557607	15.5591268005805	86.1235588429804	19.12535767855	2.17456555278988	2.19132855056775e-05	0.000583265691701044	zgc:171704	16	28792158	28796865	+	2027	protein_coding	zgc:171704 [Source:ZFIN;Acc:ZDB-GENE-070820-16]	-
ENSDARG00000070537	42.193229636952	73.5378359742413	103.191769952196	22.1227065497521	14.3998728735726	21.1159578007878	72.9742785211296	19.2128457413709	1.91807956918231	2.24298361948754e-05	0.000596126301250706	stmn2b	19	31771270	31790551	+	1822	protein_coding	stathmin 2b [Source:ZFIN;Acc:ZDB-GENE-050522-207]	-
ENSDARG00000075849	35.0418347832313	50.751464263913	62.6987969329796	113.63026546009	127.798871752957	118.916183404437	49.497365326708	120.115106872495	-1.30188764530781	2.24735649897891e-05	0.000596400996608668	prr12b	3	32425202	32461604	+	9242	protein_coding	proline rich 12b [Source:ZFIN;Acc:ZDB-GENE-130625-2]	-
ENSDARG00000091727	215.972124582365	164.683322815554	97.9668702077806	59.3290766561533	61.1994597126837	42.2319156015757	159.540772535233	54.2534839901376	1.56010556309065	2.32626991060973e-05	0.000616427011921213	CABZ01061592.1	15	3808996	3816757	+	1311	protein_coding	E3 ubiquitin-protein ligase RNF14-like [Source:NCBI gene;Acc:558876]	-
ENSDARG00000035571	630.753026098164	959.099100171091	769.366487365103	438.431820713269	370.796726494495	362.305381213518	786.406204544786	390.511309473761	1.00896160638149	2.34277888120046e-05	0.000619881938048002	abhd17b	5	25733774	25757578	+	6233	protein_coding	abhydrolase domain containing 17B [Source:ZFIN;Acc:ZDB-GENE-040718-244]	-
ENSDARG00000054609	742.314785816207	455.727434206566	361.824307300736	1409.81975376147	1497.58677885155	1070.24565063993	519.955509107836	1325.88406108432	-1.34792272808194	2.37579193079177e-05	0.00062768703970327	slco2b1	21	40139036	40174677	-	5671	protein_coding	solute carrier organic anion transporter family, member 2B1 [Source:ZFIN;Acc:ZDB-GENE-051023-6]	-
ENSDARG00000035578	87.2470172153923	119.110579394898	87.5170707189506	35.1952149655147	46.7995868391111	34.4523522012854	97.9582224430803	38.8157180019704	1.32952552547035	2.38857956686431e-05	0.000630133398289461	hs3st1l2	5	21100356	21141090	+	2082	protein_coding	heparan sulfate (glucosamine) 3-O-sulfotransferase 1-like 2 [Source:NCBI gene;Acc:562344]	-
ENSDARG00000052842	320.382489446687	275.507948861242	329.168683898143	178.992807538903	163.798553936889	168.927662406303	308.353040735357	170.573007960698	0.854233700283431	2.39504025940041e-05	0.000630905885440876	ppifb	12	48803098	48811125	+	1135	protein_coding	peptidylprolyl isomerase Fb [Source:ZFIN;Acc:ZDB-GENE-051030-126]	-
ENSDARG00000040443	409.059785632823	467.12062006173	894.764081231063	260.444590744809	130.498847916752	166.70493000622	590.314828975205	185.882789555927	1.66580235061575	2.4038712083384e-05	0.000632299554947332	polr2i	18	40909821	40913301	-	1230	protein_coding	polymerase (RNA) II (DNA directed) polypeptide I [Source:ZFIN;Acc:ZDB-GENE-041010-106]	-
ENSDARG00000102765	2788.32885346569	3430.38468657306	6369.15278844184	1423.89783974768	1292.38859040314	1832.64286386838	4195.95544282686	1516.30976467307	1.46824428628126	2.43653012407373e-05	0.000639947470822893	lonp1	22	3160447	3182965	-	4114	protein_coding	lon peptidase 1, mitochondrial [Source:ZFIN;Acc:ZDB-GENE-030131-4006]	-
ENSDARG00000061100	7385.24546543735	7381.74868997772	8643.29040219845	4061.52780702039	4149.86336375271	5137.8459427917	7803.42818587117	4449.7457045216	0.810372686312735	2.48448389054006e-05	0.000650558439125099	nars	21	944715	965598	+	2449	protein_coding	asparaginyl-tRNA synthetase [Source:ZFIN;Acc:ZDB-GENE-030131-1016]	-
ENSDARG00000062795	2144.70331663083	2417.4268896321	2160.49604431559	1441.99823601566	1402.18762106414	1420.32600365299	2240.87541685951	1421.5039535776	0.656617819969251	2.48738575729207e-05	0.000650558439125099	abcb7	14	10981703	11070156	+	2744	protein_coding	ATP-binding cassette, sub-family B (MDR/TAP), member 7 [Source:ZFIN;Acc:ZDB-GENE-050517-10]	-
ENSDARG00000053217	4032.67155801309	4908.39161523844	7011.81545700488	2255.51049050427	2580.2772205333	2626.15833069798	5317.62621008547	2487.31534724518	1.09589553843993	2.48785786070796e-05	0.000650558439125099	cox7a2a	17	49983157	49995366	-	662	protein_coding	cytochrome c oxidase subunit 7A2a [Source:ZFIN;Acc:ZDB-GENE-050522-153]	-
ENSDARG00000040926	493.446244906727	443.29850418275	442.810253339168	831.61265075659	763.193262299349	719.053931426828	459.851667476215	771.286614827589	-0.744731090310492	2.49588738803933e-05	0.000651703929099159	nr2f2	18	23868650	24023013	-	4270	protein_coding	nuclear receptor subfamily 2, group F, member 2 [Source:ZFIN;Acc:ZDB-GENE-990415-252]	RXR-like
ENSDARG00000094730	153.754989354995	299.330064740222	118.86646918544	553.067663743802	605.694652744649	486.778395618162	190.650507760219	548.513570702204	-1.52383964645927	2.5108193004386e-05	0.000653779134957557	acbd7	16	28596555	28599328	+	1056	protein_coding	acyl-CoA binding domain containing 7 [Source:ZFIN;Acc:ZDB-GENE-050913-108]	-
ENSDARG00000053155	684.388487501069	746.771545597577	771.978937237311	474.632613249227	421.196281551999	394.53500101472	734.379656778652	430.121298605315	0.770495629468002	2.51115613987057e-05	0.000653779134957557	alg3	2	44972720	44981344	+	2277	protein_coding	asparagine-linked glycosylation 3 (alpha-1,3-mannosyltransferase) [Source:ZFIN;Acc:ZDB-GENE-050522-334]	-
novel.3089	92.9681330983689	84.9310218294055	44.4116478275272	12.0669308453193	28.7997457471453	13.3363944004976	74.1036009184338	18.0676903309874	2.03166215418968	2.59413720206402e-05	0.000674400151802962	-	CHR_ALT_CTG6_1_38	39118023	39125082	+	4089	-	PF00001:7 transmembrane receptor (rhodopsin family)	7tm_1
ENSDARG00000045568	33.6115558124872	26.9293483849334	32.6556234025935	1.00557757044328	7.19993643678632	7.77956340029026	31.0655092000047	5.32835913583995	2.54649132103533	2.6216513962918e-05	0.000680562411886214	bcat1	4	17279966	17297420	+	2950	protein_coding	branched chain amino-acid transaminase 1, cytosolic [Source:ZFIN;Acc:ZDB-GENE-030131-9358]	-
novel.638	3.57569742686034	1.03574416865129	0	30.1673271132983	31.4997219109401	11.1136620004147	1.53714719850388	24.2602370082177	-3.77209360253068	2.64644747681785e-05	0.000686002205166426	-	4	74035078	74039501	-	1430	-	-	-
ENSDARG00000000189	161.621523694087	123.253556069503	167.196791821279	331.840598246281	256.497735560513	390.089536214554	150.690623861623	326.142623340449	-1.11287126503362	2.69214941260153e-05	0.000696100010226889	sema6e	16	30002605	30271444	+	7536	protein_coding	sema domain, transmembrane domain (TM), and cytoplasmic domain, (semaphorin) 6E [Source:ZFIN;Acc:ZDB-GENE-040724-119]	-
ENSDARG00000074985	1301.55386337716	1339.21721006611	1431.6225299697	870.830176003878	881.092221451725	830.190551430975	1357.46453447099	860.704316295526	0.656560478849115	2.6931976879439e-05	0.000696100010226889	aurkaip1	23	29883216	29888793	+	2336	protein_coding	aurora kinase A interacting protein 1 [Source:ZFIN;Acc:ZDB-GENE-070928-24]	-
ENSDARG00000039343	4019.79904727639	4806.88868671062	6811.96304178101	2279.64435219491	2258.98005704171	2786.19506350395	5212.88359192267	2441.60649091352	1.09404673844084	2.69752159282776e-05	0.000696210052715372	ahcyl2	4	5025625	5092335	-	2851	protein_coding	adenosylhomocysteinase-like 2 [Source:ZFIN;Acc:ZDB-GENE-040115-5]	-
ENSDARG00000086927	1618.36065539699	1625.08260061387	2108.24704687144	1009.59988072505	955.791561983383	1054.68652383935	1783.89676762743	1006.69265551593	0.824817821042837	2.79105676532079e-05	0.000719311310658431	pik3c2b	11	23593837	23697217	-	9532	protein_coding	phosphatidylinositol-4-phosphate 3-kinase, catalytic subunit type 2 beta [Source:ZFIN;Acc:ZDB-GENE-050309-145]	-
ENSDARG00000044642	187.366545167482	176.076508670719	52.2489974441496	556.084396455132	557.095081796341	394.53500101472	138.564017094117	502.571493088731	-1.85227922940984	2.79680465026701e-05	0.000719754049766122	sc5d	21	24531679	24535510	-	1291	protein_coding	sterol-C5-desaturase [Source:ZFIN;Acc:ZDB-GENE-040912-56]	-
ENSDARG00000094300	921.814796644596	841.024264944844	903.907655783789	1463.11536499497	1492.18682652396	1324.74851044943	888.915572457743	1426.68356732279	-0.682556141375386	2.80280764666058e-05	0.000720261072940401	nupr1a	5	1997765	1999488	-	1724	protein_coding	nuclear protein 1a [Source:NCBI gene;Acc:100330598]	-
ENSDARG00000062024	111.561759718043	93.2169751786158	175.034141437901	35.1952149655147	33.2997060201367	57.7910424021562	126.60429211152	42.0953211292692	1.58930685210685	2.82754124793406e-05	0.000725573084599171	kif1ab	2	22694382	22758590	+	5584	protein_coding	kinesin family member 1Ab [Source:ZFIN;Acc:ZDB-GENE-070912-480]	-
ENSDARG00000033009	338.97611606636	401.868737436699	350.068282875803	579.212680575327	689.39391382229	629.03326922347	363.637712126287	632.546621207029	-0.799589659323897	2.84128245755458e-05	0.000728053151964488	h3f3c	5	36944533	36949476	-	2437	protein_coding	H3 histone, family 3C [Source:ZFIN;Acc:ZDB-GENE-030131-8175]	-
novel.2550	72.2290880225789	44.5369992520053	35.268073274801	230.27726363151	111.599014770188	151.145803205639	50.6780535164617	164.340693869113	-1.67982312771069	2.84688707369086e-05	0.000728444171004567	-	CHR_ALT_CTG2_1_8	42872660	42944318	+	7946	-	-	-
ENSDARG00000022971	95.8286910398571	61.1089059504259	111.029119568818	201.115514088655	202.498212284615	203.380014607588	89.3222388530337	202.33124699362	-1.18293179923355	2.89131393717788e-05	0.00073875346091555	epha6	1	33969015	34201195	+	5654	protein_coding	eph receptor A6 [Source:ZFIN;Acc:ZDB-GENE-090311-43]	-
ENSDARG00000063268	921.814796644596	886.597008365501	304.350410112172	225.249375779294	233.097942140957	182.2640568068	704.254071707423	213.537124909017	1.7225759442049	2.94003206973954e-05	0.000750128182364974	SLC35G1	12	5209822	5224777	+	3971	protein_coding	si:ch211-197g18.2 [Source:ZFIN;Acc:ZDB-GENE-121214-166]	-
novel.332	206.675311272528	272.400716355288	334.393583642558	545.023043180256	511.195487011828	689.047044025709	271.156537090125	581.755191405931	-1.10557483182995	2.94917150996488e-05	0.000751386635777073	-	2	46937	49895	+	934	-	-	-
ENSDARG00000068156	431.229109679357	567.587804420905	389.255030958915	254.411125322149	228.597981867966	223.384606208335	462.690648353059	235.464571132816	0.974967905637971	2.95439102592103e-05	0.00075164421257763	chchd7	7	58720601	58729894	-	650	protein_coding	coiled-coil-helix-coiled-coil-helix domain containing 7 [Source:ZFIN;Acc:ZDB-GENE-080204-55]	-
ENSDARG00000036074	3635.76914363159	4111.90434954561	4271.35554105923	2570.25627005301	2429.97854741538	2550.58542909516	4006.34301141214	2516.94008218785	0.670358552012902	3.03172727090382e-05	0.00077022260395935	cebpa	7	38084986	38087865	-	2880	protein_coding	CCAAT enhancer binding protein alpha [Source:ZFIN;Acc:ZDB-GENE-020111-2]	TF_bZIP
ENSDARG00000104809	279.619538780479	349.045784835483	489.834351038903	175.976074827573	152.098657227111	171.150394806386	372.833224884955	166.408375620357	1.16047246512947	3.05908797898112e-05	0.000775097770695783	top1mt	24	42004640	42018243	+	1650	protein_coding	DNA topoisomerase I mitochondrial [Source:ZFIN;Acc:ZDB-GENE-040624-2]	-
ENSDARG00000030241	1305.8447002894	1299.85893165736	1171.68376768506	814.517832059054	777.593135172922	792.404100629565	1259.12913321061	794.838355953847	0.664403167623383	3.06071913271617e-05	0.000775097770695783	vbp1	7	23886756	23894879	-	2213	protein_coding	von Hippel-Lindau binding protein 1 [Source:ZFIN;Acc:ZDB-GENE-050522-494]	-
novel.2810	8.58167382446482	14.500418361118	16.9809241693486	53.2956112334937	36.8996742385299	48.9001128018245	13.3543387849772	46.3651327579493	-1.83632397033639	3.06393631641222e-05	0.000775097770695783	-	CHR_ALT_CTG5_1_29	34850677	34873372	-	2548	-	-	-
ENSDARG00000074752	74.3745064786951	77.6808126488465	86.2108457828469	152.847790707378	190.798315574837	145.588972205432	79.4220549701295	163.078359495882	-1.0454094327267	3.0736434788529e-05	0.00077645364260697	hlfa	3	11585298	11624694	-	2945	protein_coding	hepatic leukemia factor a [Source:ZFIN;Acc:ZDB-GENE-061013-159]	TF_bZIP
ENSDARG00000032469	5.00597639760448	6.21446501190772	2.61244987220748	30.1673271132983	22.4998013649572	24.4500564009122	4.61096376057322	25.7057282930559	-2.43987272418612	3.07974931755086e-05	0.000776897214851108	ampd3b	18	16762806	16795262	-	3081	protein_coding	adenosine monophosphate deaminase 3b [Source:ZFIN;Acc:ZDB-GENE-030131-5929]	-
novel.310	22.8844635319062	30.0365808908873	28.7369485942823	7.03904299310294	5.39995232758974	3.3340986001244	27.2193310056919	5.25769797360569	2.3526217105342	3.09050089799827e-05	0.00077850981718264	-	19	27038793	27040525	+	1575	-	-	-
ENSDARG00000100954	940.40842326427	997.421634411189	2086.04122295767	460.554527263021	420.296289497401	564.574029621065	1341.29042687771	481.808282127162	1.47645530182349	3.14789992337639e-05	0.000791852008894398	wars	17	734133	735537	-	915	protein_coding	tryptophanyl-tRNA synthetase [Source:ZFIN;Acc:ZDB-GENE-040426-1742]	-
ENSDARG00000040186	1004.77097694776	1000.52886691714	923.501029825345	610.385585259069	598.494716307863	476.776099817789	976.266957896748	561.88546712824	0.796722602960974	3.18932240209859e-05	0.000801143433213514	fam210ab	16	30604387	30612730	+	1554	protein_coding	family with sequence similarity 210, member Ab [Source:ZFIN;Acc:ZDB-GENE-050306-43]	-
ENSDARG00000101209	79.3804828762996	89.0739985040106	100.579320079988	161.897988841368	178.198426810461	186.709521606966	89.6779338200994	175.601979086265	-0.977966398182036	3.19797434361888e-05	0.000802188508104398	lamb1a	25	31546828	31629095	-	5358	protein_coding	laminin, beta 1a [Source:ZFIN;Acc:ZDB-GENE-021226-1]	-
novel.1767	333.255000183384	374.939389051766	495.059250783318	218.210332786191	180.898402974256	195.600451207298	401.084546672822	198.236395655915	1.0137265421791	3.22257582680535e-05	0.000807225866293738	-	CHR_ALT_CTG18_1_39	36583105	36597530	+	2509	-	PF03629:Domain of unknown function (DUF303)	-
ENSDARG00000060126	129.440246852344	148.111416117134	167.196791821279	57.3179215152668	72.8993564224615	76.6842678028611	148.249484930252	68.9671819135298	1.09944777467894	3.22904543829599e-05	0.000807713606834262	acyp1	17	50244443	50248023	-	1569	protein_coding	acylphosphatase 1, erythrocyte (common) type [Source:ZFIN;Acc:ZDB-GENE-050309-125]	-
ENSDARG00000103739	140.167339132925	154.325881129042	109.722894632714	263.461323456138	258.297719669709	255.614226009537	134.738704964894	259.124423045128	-0.937932230684012	3.26280698024417e-05	0.000814053717921692	bahcc1a	3	57038033	57174041	+	8941	protein_coding	BAH domain and coiled-coil containing 1a [Source:ZFIN;Acc:ZDB-GENE-170301-1]	-
ENSDARG00000005560	1968.7790032293	1733.83573832225	2372.10448396439	3460.19241989531	3492.86916389596	3641.94703753588	2024.90640850532	3531.66954044239	-0.802956530928697	3.26350762615863e-05	0.000814053717921692	ywhah	10	17166035	17170086	-	2482	protein_coding	tyrosine 3-monooxygenase/tryptophan 5-monooxygenase activation protein, eta polypeptide [Source:ZFIN;Acc:ZDB-GENE-040426-2191]	-
ENSDARG00000039931	685.818766471813	714.663476369387	423.216879297612	275.528254301458	307.797282672615	250.05739500933	607.899707379604	277.794310661134	1.13096570361034	3.28743453628884e-05	0.00081887839355814	slc25a33	23	29861243	29878643	-	1702	protein_coding	solute carrier family 25 (pyrimidine nucleotide carrier), member 33 [Source:ZFIN;Acc:ZDB-GENE-040426-2183]	-
ENSDARG00000018898	382.599624674056	409.118946617258	378.805231470085	662.675618922119	607.494636853845	632.367367823594	390.174600920466	634.17920786652	-0.700545367386394	3.32964181403649e-05	0.000828236807781221	zfand5a	5	25680842	25694362	+	2682	protein_coding	zinc finger, AN1-type domain 5a [Source:ZFIN;Acc:ZDB-GENE-040426-1979]	-
ENSDARG00000078512	1768.53994732512	2033.16580306247	2761.35951492331	4579.40025579868	3803.36642273237	4803.32471657921	2187.6884217703	4395.36379837009	-1.00719690088729	3.33732106824626e-05	0.00082875242230939	acaca	5	56308622	56416188	-	9447	protein_coding	acetyl-CoA carboxylase alpha [Source:ZFIN;Acc:ZDB-GENE-060526-74]	-
ENSDARG00000103251	974.019979076757	994.314401905235	1306.22493610374	1878.41890158804	1907.08316369378	2034.91151227592	1091.51977236191	1940.13785918591	-0.831086634673707	3.34099520751826e-05	0.00082875242230939	sh3pxd2b	21	42717424	42780082	+	4722	protein_coding	SH3 and PX domains 2B [Source:ZFIN;Acc:ZDB-GENE-060810-52]	-
ENSDARG00000116221	8.58167382446482	11.3931858551641	6.5311246805187	36.200792535958	42.2996265661196	27.7841550010366	8.83532812004922	35.4281913677047	-1.9957658904626	3.43265336659529e-05	0.000850307754887544	LO018205.2	4	74044796	74047296	-	771	protein_coding	-	-
ENSDARG00000061941	110.131480747298	142.932695273877	114.947794377129	62.3458093674831	55.7995073850939	44.4546480016586	122.670656799435	54.1999882514119	1.17405067641362	3.44000089305517e-05	0.000850947589334701	trpv4	5	19795977	19833310	-	2741	protein_coding	transient receptor potential cation channel, subfamily V, member 4 [Source:NCBI gene;Acc:557850]	-
ENSDARG00000031709	443.386480930682	420.512132472422	359.211857428529	731.054893712262	711.893715187247	653.483325624382	407.703490277211	698.810644841297	-0.774886468024713	3.4839696896006e-05	0.000860632069934533	mllt1b	2	22970140	23004355	-	8980	protein_coding	MLLT1, super elongation complex subunit b [Source:ZFIN;Acc:ZDB-GENE-060421-7142]	zf-C2H2
novel.2705	785.938294423903	675.305197960639	830.759059361979	1292.16717801961	1198.78941672492	1408.10097545254	764.000850582173	1299.68585673236	-0.766609648121087	3.50129534803258e-05	0.000863717333092014	-	CHR_ALT_CTG4_1_3	8056887	8166144	-	10199	-	PF12202:Oxidative-stress-responsive kinase 1 C terminal|PF00069:Protein kinase domain	Pkinase
ENSDARG00000058369	42.9083691223241	44.5369992520053	60.0863470607721	114.635843030534	114.298990933983	98.9115918036904	49.1772384783672	109.282141922736	-1.1687256422618	3.52862251028208e-05	0.000869257903912248	mex3b	7	12061787	12065668	-	3216	protein_coding	mex-3 RNA binding family member B [Source:ZFIN;Acc:ZDB-GENE-030131-2628]	-
ENSDARG00000087704	139.452199647553	63.1803942877285	286.063261006719	37.2063701064012	31.4997219109401	42.2319156015757	162.898618314	36.9793358729723	2.13710083708329	3.60306129949548e-05	0.000886372931253295	gfra3	14	7452302	7521444	+	3619	protein_coding	GDNF family receptor alpha 3 [Source:ZFIN;Acc:ZDB-GENE-110512-1]	-
novel.2063	585.699238519724	693.948592996362	745.854438515236	361.002347789136	358.196837730119	418.985057415633	675.167423343774	379.394747644963	0.830493301600266	3.62200314668906e-05	0.00088980710041082	-	CHR_ALT_CTG21_1_14	22842837	22849257	+	2642	-	PF00619:Caspase recruitment domain|PF00653:Inhibitor of Apoptosis domain|PF13920:Zinc finger, C3HC4 type (RING finger)	CARD
ENSDARG00000098635	2625.27705080086	3656.17691533904	4263.51819144261	1574.73447531417	1481.38692186878	1986.0113994741	3514.99071919417	1680.71093221902	1.06424002539184	3.67539212456126e-05	0.000900817612650428	irf2bp2b	11	44723019	44726288	+	2117	protein_coding	interferon regulatory factor 2 binding protein 2b [Source:ZFIN;Acc:ZDB-GENE-040426-2574]	-
novel.2274	69.3685300810906	61.1089059504259	61.3925719968758	433.403932861052	152.098657227111	138.920775005183	63.9566693427974	241.474455031115	-1.91498895398888	3.67690951636149e-05	0.000900817612650428	-	CHR_ALT_CTG23_1_25	24661492	24674738	-	2175	-	PF03031:NLI interacting factor-like phosphatase	NIF
novel.2831	1446.72717890769	1497.68606786976	1162.54019313233	828.59591804526	805.492888865469	722.388030026953	1368.98447996993	785.492278979227	0.801953646759092	3.71658988115811e-05	0.000908158975532186	-	CHR_ALT_CTG5_1_34	37037153	37043204	+	3250	-	PF12796:Ankyrin repeats (3 copies)|PF13637:Ankyrin repeats (many copies)	-
ENSDARG00000097155	178.784871343017	236.149670452493	300.43173530386	95.5298691921113	76.4993246408546	122.250282004561	238.45542569979	98.093158612509	1.28024605950332	3.71704485506175e-05	0.000908158975532186	GDPGP1	25	8623709	8625601	-	1893	protein_coding	zgc:153343 [Source:ZFIN;Acc:ZDB-GENE-060929-280]	-
ENSDARG00000103195	917.523959732363	974.63526270086	1021.46790003313	616.419050681729	558.895065905538	627.921903023428	971.209040822116	601.078673203565	0.691912912278582	3.78729088916868e-05	0.000924057585799898	dync1i2b	6	3934738	3956580	+	1887	protein_coding	dynein, cytoplasmic 1, intermediate chain 2b [Source:ZFIN;Acc:ZDB-GENE-090121-1]	-
ENSDARG00000041502	251.013959365596	261.007530500124	210.302214712702	117.652575741863	129.598855862154	137.809408805142	240.774568192807	128.35361346972	0.911025451072216	3.80200405561846e-05	0.000926381888585889	tgfb1a	15	2776506	2803313	-	4414	protein_coding	transforming growth factor, beta 1a [Source:ZFIN;Acc:ZDB-GENE-030618-1]	-
ENSDARG00000074094	115.852596630275	133.610997756016	205.077314968287	316.756934689632	317.697195273196	393.423634814679	151.513636451526	342.625921592502	-1.18545915281532	3.86766793701784e-05	0.000941097402658563	tgm2b	6	2093206	2122486	+	3330	protein_coding	transglutaminase 2b [Source:ZFIN;Acc:ZDB-GENE-030131-2576]	-
ENSDARG00000030949	2625.99219028623	3094.80357593004	4537.8254280244	1572.72332017328	1611.88576978554	1732.61990586465	3419.54039808022	1639.07633194116	1.06048638774609	3.88091135911636e-05	0.000943035059507731	srprb	15	2510761	2519640	-	1342	protein_coding	SRP receptor subunit beta [Source:ZFIN;Acc:ZDB-GENE-040718-311]	-
ENSDARG00000020328	165.197221120948	150.182904454436	147.603417779723	287.595185146777	267.297640215692	263.393789409827	154.327847785036	272.762204924099	-0.818114265553196	3.90924400681908e-05	0.000948629048393869	plekha6	11	23342996	23501467	-	6882	protein_coding	pleckstrin homology domain containing, family A member 6 [Source:ZFIN;Acc:ZDB-GENE-140106-14]	-
ENSDARG00000006112	22.8844635319062	17.6076508670719	7.83734961662245	58.32349908571	53.0995312212991	56.6796762021147	16.1098213385335	56.0342355030413	-1.7469878370959	3.92192657925786e-05	0.000950415314864931	myof	12	10517473	10567188	-	6668	protein_coding	myoferlin [Source:ZFIN;Acc:ZDB-GENE-040426-1138]	-
novel.978	27.1753004441386	33.1438133968412	16.9809241693486	78.4350504945756	63.8994358764786	72.2388030026953	25.7666793367761	71.5244297912498	-1.45380599371837	3.97397215165408e-05	0.00096172279984474	-	CHR_ALT_CTG11_1_25	36281864	36341309	-	4881	-	PF15901:Sortilin, neurotensin receptor 3, C-terminal|PF15902:Sortilin, neurotensin receptor 3,	-
ENSDARG00000076994	164.482081635576	249.61434464496	210.302214712702	95.5298691921113	106.199062442598	93.3547608034831	208.132880331079	98.3612308127309	1.07648234533333	3.98648122503502e-05	0.000963444582938097	adgra2	8	38026683	38159805	-	4782	protein_coding	adhesion G protein-coupled receptor A2 [Source:ZFIN;Acc:ZDB-GENE-081104-363]	-
novel.1961	94.398412069113	122.217811900852	117.560244249337	208.154557081758	206.998172557607	217.827775208127	111.3921560731	210.993501615831	-0.928543235440514	4.07655626706274e-05	0.000983882363915412	-	CHR_ALT_CTG1_2_12	34001351	34231626	+	4111	-	PF07714:Protein tyrosine kinase|PF00041:Fibronectin type III domain|PF14575:Ephrin type-A receptor 2 transmembrane domain|PF01404:Ephrin receptor ligand binding domain|PF00536:SAM domain (Sterile alpha motif)	Pkinase_Tyr
ENSDARG00000101242	254.589656792456	169.862043658811	257.326312412437	476.643768390113	476.995788937093	414.539592615467	227.259337621235	456.059716647558	-1.00500925553567	4.11996433820179e-05	0.000993017045617867	zcchc14	25	12579655	12635371	-	4239	protein_coding	zinc finger, CCHC domain containing 14 [Source:ZFIN;Acc:ZDB-GENE-060503-319]	-
ENSDARG00000028396	3507.04403626462	3638.56926447197	3535.95090203283	5484.42006919763	5563.75088152663	5102.28222439037	3560.52140092314	5383.48439170487	-0.596531378717968	4.13165795119289e-05	0.000994493409815432	fkbp5	6	41096058	41117242	+	4388	protein_coding	FK506 binding protein 5 [Source:ZFIN;Acc:ZDB-GENE-030616-630]	-
ENSDARG00000101606	153.754989354995	131.539509418713	202.46486509608	313.740201978302	305.997298563418	358.971282613393	162.586454623263	326.236261051705	-1.00947216691698	4.15147472307347e-05	0.000997918419301376	rims2a	16	44338805	44399335	-	1774	protein_coding	regulating synaptic membrane exocytosis 2a [Source:ZFIN;Acc:ZDB-GENE-040426-1656]	-
ENSDARG00000078552	24.3147425026503	40.3940225774002	71.8423714857057	12.0669308453193	8.09992849138461	6.66819720024879	45.5170455219187	8.94501884565091	2.32677716754288	4.15959791894037e-05	0.000998527134842406	grhl3	17	26965351	26977183	+	3019	protein_coding	grainyhead-like transcription factor 3 [Source:ZFIN;Acc:ZDB-GENE-030131-9854]	CP2
novel.2484	278.189259809734	204.041601224303	125.397593865959	68.3792747901428	66.5994120402734	88.9092960033173	202.542818299999	74.6293276112445	1.44867276115992	4.26526993467352e-05	0.00102251974541301	-	CHR_ALT_CTG25_1_5	12748831	12781470	-	3534	-	PF13520:Amino acid permease	-
ENSDARG00000030087	490.585686965239	515.80059598834	419.298204489301	272.511521590128	283.497497198461	217.827775208127	475.22816248096	257.945597998905	0.881393485017659	4.32389706313997e-05	0.00103518500734155	nfkbib	5	37032038	37038083	+	3243	protein_coding	nuclear factor of kappa light polypeptide gene enhancer in B-cells inhibitor, beta [Source:ZFIN;Acc:ZDB-GENE-070705-529]	-
ENSDARG00000015822	37.1872532393475	36.251045902795	35.268073274801	71.3960075014726	98.9991260058118	86.6865636032343	36.2354574723145	85.6938990368396	-1.24048747429735	4.33741593537967e-05	0.00103680616863776	sesn3	15	35043007	35092735	+	3720	protein_coding	sestrin 3 [Source:ZFIN;Acc:ZDB-GENE-040426-2924]	-
ENSDARG00000055647	1978.07581653914	1942.02031622116	1647.14964442682	3501.42110028349	3599.96821839316	2755.07680990279	1855.74859239571	3285.48870952648	-0.823789554626642	4.3422789145635e-05	0.00103680616863776	ftr82	5	30707133	30715225	-	2237	protein_coding	finTRIM family, member 82 [Source:ZFIN;Acc:ZDB-GENE-030219-207]	-
ENSDARG00000099997	294.637467973292	364.581947365253	451.953827891894	177.98722996846	170.998490373675	201.157282207505	370.391081076813	183.38100084988	1.01139193755391	4.3859542060545e-05	0.00104583634339297	cox20	13	2515900	2520931	-	578	protein_coding	cytochrome c oxidase assembly factor COX20 [Source:ZFIN;Acc:ZDB-GENE-040718-467]	-
ENSDARG00000008100	497.021942333587	415.333411629166	582.576321502268	251.394392610819	256.497735560513	291.177944410864	498.31055848834	266.356690860732	0.903084000613041	4.40853146907999e-05	0.00104981829383691	slc7a10a	7	38315647	38340674	-	3025	protein_coding	solute carrier family 7 (neutral amino acid transporter light chain, asc system), member 10a [Source:ZFIN;Acc:ZDB-GENE-080116-1]	-
novel.2629	153.754989354995	361.474714859299	535.552223802534	70.3904299310294	132.298832025949	72.2388030026953	350.260642672276	91.6426883198911	1.92930243385455	4.48983822098629e-05	0.00106775646640233	-	CHR_ALT_CTG3_1_30	1760882	1764384	+	604	-	-	-
ENSDARG00000040623	2820.51013030744	3074.08869255702	2120.00307129637	1495.29384724915	1523.6865484349	1313.63484844901	2671.53396472027	1444.20508137769	0.887632982991455	4.51923586071021e-05	0.00107331851691867	fosl2	17	41302660	41318547	+	3632	protein_coding	fos-like antigen 2 [Source:ZFIN;Acc:ZDB-GENE-070209-164]	TF_bZIP
ENSDARG00000104090	370.442253422731	361.474714859299	594.332345927202	191.059738384223	178.198426810461	226.718704808459	442.083104736411	198.658956667714	1.15227650183635	4.56616421367838e-05	0.00108302380951256	june	5	393738	396015	+	1850	protein_coding	JunE proto-oncogene, AP-1 transcription factor subunit [Source:NCBI gene;Acc:767776]	TF_bZIP
ENSDARG00000117193	12.1573712513252	15.5361625297693	33.9618483386973	0	0.899992054598289	1.11136620004147	20.5517940399306	0.670452751546585	4.92548709782474	4.61985255988158e-05	0.00109430459840166	FO704607.1	12	49125510	49130237	+	660	protein_coding	-	-
ENSDARG00000117550	211.681287670132	189.541182863185	171.11546662959	345.918684232487	314.097227054803	380.087240414181	190.779312387636	346.701050567157	-0.856074558622229	4.63221361241808e-05	0.0010952561400807	LO018168.1	6	2519973	2593500	+	4983	lincRNA	-	-
ENSDARG00000055502	908.227146422527	808.916195716654	960.07532803625	1519.42770893979	1344.58812956984	1529.23989125706	892.40622339181	1464.4185765889	-0.714703282297637	4.63665483030222e-05	0.0010952561400807	cicb	16	11151699	11224444	+	11698	protein_coding	capicua transcriptional repressor b [Source:ZFIN;Acc:ZDB-GENE-030131-1966]	HMG
ENSDARG00000020028	30.0358583856269	45.5727434206566	70.536146549602	11.061353274876	12.5998887643761	13.3363944004976	48.7149161186285	12.3325454799166	1.96523539428489	4.64226706629949e-05	0.0010952561400807	cps1	9	39026311	39139722	+	5015	protein_coding	carbamoyl-phosphate synthase 1, mitochondrial [Source:ZFIN;Acc:ZDB-GENE-081105-17]	-
ENSDARG00000055876	403.338669749846	313.83048310134	212.91466458491	817.534564770384	816.292793520649	569.01949442123	310.027939145365	734.282284237421	-1.24016131672955	4.67549408434545e-05	0.0011016401628814	msmo1	1	20916551	20928772	-	1598	protein_coding	methylsterol monooxygenase 1 [Source:ZFIN;Acc:ZDB-GENE-040426-2670]	-
ENSDARG00000045675	43.6235086076962	69.3948592996362	50.9427725080459	138.769704721172	125.098895589162	111.136620004147	54.6537134717927	125.001740104827	-1.20119417143755	4.77638062926212e-05	0.0011231788935146	mdm1	4	13551400	13567516	-	2374	protein_coding	Mdm1 nuclear protein homolog (mouse) [Source:ZFIN;Acc:ZDB-GENE-041210-117]	-
ENSDARG00000110183	42.193229636952	45.5727434206566	36.5742982109047	91.5075589103382	94.4991657328204	87.7979298032758	41.4467570895045	91.2682181488115	-1.13333551626011	4.78217258981203e-05	0.0011231788935146	CABZ01070631.1	18	2436987	2549198	-	5344	protein_coding	F-BAR and double SH3 domains protein 2-like [Source:NCBI gene;Acc:100537850]	-
novel.683	43.6235086076962	37.2867900714463	33.9618483386973	13.0725084157626	11.6998967097778	8.89092960033173	38.2907156726132	11.2211115752907	1.77328338944043	4.78577344885e-05	0.0011231788935146	-	5	43757448	43760467	-	692	-	-	-
ENSDARG00000056510	517.760987409377	560.337595240346	739.323313834717	303.68442627387	341.096988692752	320.073465611942	605.807298828147	321.618293526188	0.910849016259414	4.7981956513244e-05	0.00112461646105845	gstk1	16	32009203	32013929	-	1554	protein_coding	glutathione S-transferase kappa 1 [Source:ZFIN;Acc:ZDB-GENE-040718-298]	-
ENSDARG00000051762	790.229131336135	771.629405645208	756.304238004066	470.610302967453	441.89609880776	519.008015419364	772.720924995136	477.171472398193	0.696627067196104	4.84018225700127e-05	0.00113297057811327	CABZ01080568.1	25	34662358	34670413	-	1134	protein_coding	-	-
ENSDARG00000011582	212.396427155504	203.005857055652	160.66566714076	355.97445993692	325.797123764581	402.314564415011	192.022650450639	361.36204937217	-0.906092506407679	4.84704840811761e-05	0.00113309272996048	sox5	4	16982249	17055950	-	5312	protein_coding	SRY (sex determining region Y)-box 5 [Source:ZFIN;Acc:ZDB-GENE-000607-13]	HMG
ENSDARG00000096365	286.055794148827	131.539509418713	104.497994888299	63.3513869379264	49.4995630029059	38.8978170014513	174.03109948528	50.5829223140945	1.78774384516955	4.85990827282929e-05	0.00113461387912067	si:ch211-195m9.3	18	35128685	35148310	+	2916	protein_coding	si:ch211-195m9.3 [Source:ZFIN;Acc:ZDB-GENE-120215-210]	-
novel.2083	23.5996030172782	18.6433950357231	49.6365475719422	7.03904299310294	0.899992054598289	3.3340986001244	30.6265152083145	3.75771121594187	3.0318886104134	4.94230496742125e-05	0.00115234421303059	-	CHR_ALT_CTG21_1_5	15821727	15825592	+	731	-	-	-
ENSDARG00000043446	10.727092280581	8.28595334921029	5.22489974441496	26.1450168315252	35.9996821839316	41.1205494015342	8.07931512473542	34.4217494723303	-2.03970910920583	4.9714733910139e-05	0.0011576338300327	efhd1	15	40188076	40212204	+	1297	protein_coding	EF-hand domain family, member D1 [Source:ZFIN;Acc:ZDB-GENE-030131-7461]	-
ENSDARG00000100400	195.233079506575	203.005857055652	168.503016757383	437.426243142825	396.896496077846	293.400676810947	188.91398443987	375.907805343873	-0.991293497924861	5.01546718485148e-05	0.00116635734272718	FO704610.1	11	31625171	31671413	+	5399	processed_transcript	family with sequence similarity 126 member B [Source:NCBI gene;Acc:100534965]	-
ENSDARG00000033370	554.948240648725	668.054988780079	922.194804889241	361.002347789136	332.097068146769	357.859916413352	715.066011439348	350.319777449752	1.02741119037269	5.0271627846921e-05	0.00116755692242654	ppil3	5	64851986	64856033	+	635	protein_coding	peptidylprolyl isomerase (cyclophilin)-like 3 [Source:ZFIN;Acc:ZDB-GENE-040625-159]	-
ENSDARG00000078214	3278.19940094556	3323.70303720198	3150.61454588222	2166.01408673482	2163.58089925429	2207.17327328235	3250.83899467659	2178.92275309049	0.577340345498141	5.09874456718156e-05	0.00118148812222397	mybbp1a	5	8712798	8765428	-	3894	protein_coding	MYB binding protein (P160) 1a [Source:NCBI gene;Acc:321277]	-
ENSDARG00000086033	299.643444370897	242.364135464401	163.278117012968	494.744164658092	493.195645919863	527.898945019696	235.095232282755	505.279585199217	-1.09728608967909	5.10037705618523e-05	0.00118148812222397	tspan5a	7	69601812	69636502	-	1389	protein_coding	tetraspanin 5a [Source:ZFIN;Acc:ZDB-GENE-041010-145]	-
ENSDARG00000014004	1448.15745787844	1453.14906861775	2187.92676797377	853.735357306342	868.492332687349	891.315692433255	1696.41109815665	871.181127475649	0.960596441487589	5.11969436422377e-05	0.00118442670136058	eif2b4	20	19512622	19532600	-	6585	protein_coding	eukaryotic translation initiation factor 2B, subunit 4 delta [Source:ZFIN;Acc:ZDB-GENE-030131-955]	-
ENSDARG00000061108	510.609592555657	457.798922543868	526.408649249808	866.807865722104	783.89307955511	784.624537229275	498.272388116444	811.775160835496	-0.704433477949336	5.16738314148216e-05	0.00119299925876951	ep300b	3	24996930	25055795	-	10800	protein_coding	E1A binding protein p300 b [Source:ZFIN;Acc:ZDB-GENE-080403-15]	-
ENSDARG00000100317	1334.45027970428	1543.25881129042	1400.27313150321	839.657271320136	944.991657328204	751.283551228031	1425.99407416597	845.310826625457	0.753651063181853	5.17389858089372e-05	0.00119299925876951	ahsa1b	17	43850516	43863700	-	1609	protein_coding	AHA1, activator of heat shock protein ATPase homolog 1b [Source:ZFIN;Acc:ZDB-GENE-030131-664]	-
novel.1445	62.2171352273699	88.0382543353593	69.2299216134983	31.1729046837416	25.1997775287521	30.0068874011196	73.1617703920758	28.7931898712044	1.34517134022306	5.17678849690017e-05	0.00119299925876951	-	CHR_ALT_CTG15_1_8	15328198	15336606	-	2238	-	PF00244:14-3-3 protein	-
ENSDARG00000113721	138.021920676809	120.146323563549	154.134542460241	75.4183177832457	62.9994438218803	58.9024086021977	137.434262233533	65.7733900691079	1.06002902834332	5.19747474625241e-05	0.00119622292484624	HPDL	KZ116047.1	3806	13796	+	1263	protein_coding	4-hydroxyphenylpyruvate dioxygenase-like protein [Source:NCBI gene;Acc:110438534]	-
ENSDARG00000099383	558.523938075585	648.375849575705	717.117489920954	365.024658070909	349.196917184136	393.423634814679	641.339092524081	369.215070023242	0.795181498013103	5.21545937806976e-05	0.00119881730363354	dnajb1a	3	49150822	49163683	-	1593	protein_coding	DnaJ heat shock protein family (Hsp40) member B1a [Source:ZFIN;Acc:ZDB-GENE-040801-90]	-
ENSDARG00000003081	87.2470172153923	109.788881877036	84.9046208467432	222.232643067964	164.698545991487	190.043620207091	93.9801733130573	192.324936422181	-1.03231448935468	5.29492734541574e-05	0.00121390089634726	mybphb	6	55032439	55082533	+	6175	protein_coding	myosin binding protein Hb [Source:ZFIN;Acc:ZDB-GENE-030131-9794]	-
ENSDARG00000071353	823.12554766325	1022.27949445882	791.572311278867	504.799940362525	499.495590302051	527.898945019696	878.992451133646	510.731491894757	0.783608111557	5.29780107077695e-05	0.00121390089634726	si:ch211-235e9.8	14	46074311	46113404	-	9472	protein_coding	si:ch211-235e9.8 [Source:ZFIN;Acc:ZDB-GENE-141219-2]	-
ENSDARG00000075930	21.454184561162	16.5719066984206	9.14357455272619	69.3848523605861	46.7995868391111	47.788746601783	15.7232219374363	54.6577286004934	-1.75483786560539	5.30527325041854e-05	0.00121390089634726	adamts2	21	32508908	32684570	-	8104	protein_coding	ADAM metallopeptidase with thrombospondin type 1 motif, 2 [Source:ZFIN;Acc:ZDB-GENE-070816-3]	-
ENSDARG00000074149	235.996030172782	248.578600476309	231.201813690362	140.780859862059	129.598855862154	137.809408805142	238.592148113151	136.063041509785	0.811336894243879	5.3082676374424e-05	0.00121390089634726	itpr1b	11	35777329	36020005	-	10288	protein_coding	inositol 1,4,5-trisphosphate receptor, type 1b [Source:ZFIN;Acc:ZDB-GENE-070604-2]	-
novel.571	32.1812768417431	31.0723250595386	15.6746992332449	74.4127402128025	66.5994120402734	82.2410988030685	26.3094337115088	74.4177503520481	-1.46922397660788	5.32255828345446e-05	0.00121561241614446	-	3	6044819	6051087	-	3838	-	PF01223:DNA/RNA non-specific endonuclease	-
ENSDARG00000053542	2244.82284458292	2764.40118613028	3175.43281966819	4798.61616615532	4831.15734908362	4677.74033597453	2728.21895012713	4769.17128373782	-0.806410997317964	5.35058120004222e-05	0.00122045185482445	kctd12.2	1	34295925	34297403	+	1479	protein_coding	potassium channel tetramerisation domain containing 12.2 [Source:ZFIN;Acc:ZDB-GENE-060117-4]	-
ENSDARG00000079438	121.573712513252	110.824626045688	227.283138882051	381.113899198002	337.497020474359	422.319156015757	153.227159146997	380.310025229372	-1.31893418439075	5.39302602414138e-05	0.00122856434682608	pkp3b	7	32926760	32981559	-	4649	protein_coding	plakophilin 3b [Source:ZFIN;Acc:ZDB-GENE-130530-870]	-
ENSDARG00000036168	837.428337370692	883.489775859547	1124.65966998532	451.504329129031	413.996345115213	589.024086021977	948.52592773852	484.841586755407	0.967989377186617	5.50795313844904e-05	0.00125314704525732	nfatc1	19	22216778	22304534	+	3905	protein_coding	nuclear factor of activated T cells 1 [Source:ZFIN;Acc:ZDB-GENE-060503-677]	RHD
ENSDARG00000022315	655.782908086186	920.776565930993	617.844394777069	365.024658070909	374.396694712888	402.314564415011	731.46795626475	380.578639066269	0.942978858331495	5.70349605587209e-05	0.00129598523610529	atp6v1g1	5	57320113	57325557	+	1069	protein_coding	ATPase H+ transporting V1 subunit G1 [Source:ZFIN;Acc:ZDB-GENE-030131-6965]	-
ENSDARG00000045308	583.553820063608	435.01255083354	542.083348483052	950.270804068896	845.092539267794	953.552199635577	520.216573126733	916.305180990756	-0.8156111458697	5.71623698800339e-05	0.00129722989333851	pola1	24	23840821	23932525	+	5385	protein_coding	polymerase (DNA directed), alpha 1 [Source:ZFIN;Acc:ZDB-GENE-030114-9]	-
ENSDARG00000036774	735.163390962486	746.771545597577	740.629538770821	1162.44767143243	1124.99006824786	1104.69800284122	740.854825110295	1130.71191417384	-0.610111786390472	5.78551477469434e-05	0.00131128545527971	rgs12b	1	41201586	41287914	-	7369	protein_coding	regulator of G protein signaling 12b [Source:ZFIN;Acc:ZDB-GENE-031006-13]	-
ENSDARG00000012340	4.29083691223241	4.14297667460514	2.61244987220748	21.1171289793088	22.4998013649572	21.1159578007878	3.68208781968168	21.5776293816846	-2.51167236503001	5.79989672391181e-05	0.00131287903027966	ptpn11b	23	23918421	23995856	+	3241	protein_coding	protein tyrosine phosphatase, non-receptor type 11, b [Source:ZFIN;Acc:ZDB-GENE-040426-1158]	-
ENSDARG00000035056	20.73904507579	17.6076508670719	37.8805231470085	3.01673271132983	3.59996821839316	5.55683100020733	25.4090730299568	4.05784397664344	2.64344719097112	6.03129322532136e-05	0.00136353034182582	fgf13a	14	32183978	32405387	-	4100	protein_coding	fibroblast growth factor 13a [Source:ZFIN;Acc:ZDB-GENE-041114-101]	-
ENSDARG00000077818	3.57569742686034	4.14297667460514	6.5311246805187	20.1115514088655	26.9997616379487	24.4500564009122	4.74993292732806	23.8537898159088	-2.38415146063687	6.06397596860162e-05	0.0013691859772342	nrg2a	21	28554716	28737321	-	2952	protein_coding	neuregulin 2a [Source:ZFIN;Acc:ZDB-GENE-070615-10]	-
ENSDARG00000090624	42.193229636952	48.6799759266104	44.4116478275272	89.4964037694516	96.299149842017	102.245690403815	45.0949511303632	96.0137480050945	-1.09304749681125	6.08207279145507e-05	0.00137153813201247	ADGRL3	7	72882446	73088964	+	8222	protein_coding	adhesion G protein-coupled receptor L3 [Source:HGNC Symbol;Acc:HGNC:20974]	-
ENSDARG00000044669	1801.43636365224	2297.28056606855	2841.03923602564	4135.9405472332	4373.06139329309	4592.16513857134	2313.25205524881	4367.05569303254	-0.91745232252706	6.10520973300643e-05	0.00137501949346147	hp1bp3	11	37612214	37631714	+	5368	protein_coding	heterochromatin protein 1, binding protein 3 [Source:ZFIN;Acc:ZDB-GENE-060810-79]	-
ENSDARG00000042837	3254.59979792828	3024.37297246176	4850.01318775319	1763.78305855751	1772.98434755863	2037.13424467601	3709.66198604774	1857.96721693071	0.997292663193187	6.17601184819043e-05	0.00138921374822017	atp1b3b	15	4353161	4415917	-	1874	protein_coding	ATPase Na+/K+ transporting subunit beta 3b [Source:ZFIN;Acc:ZDB-GENE-001127-1]	-
ENSDARG00000076496	32.1812768417431	24.8578600476309	33.9618483386973	7.03904299310294	8.09992849138461	7.77956340029026	30.3336617426904	7.63951162825927	1.98690373086338	6.18420333720937e-05	0.00138930656103848	frmd4bb	23	799100	838344	+	3272	protein_coding	FERM domain containing 4Bb [Source:ZFIN;Acc:ZDB-GENE-100921-74]	-
novel.2559	17.8784871343017	42.4655109147027	15.6746992332449	68.3792747901428	107.099054497196	86.6865636032343	25.3395657607498	87.3882976301912	-1.78780037657908	6.25534729844694e-05	0.00140352390389777	-	CHR_ALT_CTG2_2_1	44574539	44607483	+	1953	-	PF01344:Kelch motif|PF00651:BTB/POZ domain|PF07707:BTB And C-terminal Kelch	BACK
ENSDARG00000038308	257.450214733945	281.72241387315	292.594385687238	137.764127150729	165.598538046085	162.259465206054	277.255671431444	155.207376800956	0.83457058716741	6.29420106323602e-05	0.00140871557963207	ykt6	10	2841205	2850936	+	1668	protein_coding	YKT6 v-SNARE homolog (S. cerevisiae) [Source:ZFIN;Acc:ZDB-GENE-040426-733]	-
ENSDARG00000100899	599.286888741793	787.165568174977	474.159651805658	320.779244971405	282.597505143863	316.739367011818	620.20403624081	306.705372375695	1.01716158782051	6.29426110048371e-05	0.00140871557963207	si:ch211-241b2.5	21	2395224	2415808	-	1396	protein_coding	si:ch211-241b2.5 [Source:ZFIN;Acc:ZDB-GENE-081104-192]	-
ENSDARG00000044433	170.918337003924	143.968439442529	131.928718546478	265.472478597025	270.897608434085	275.618817610283	148.938498330977	270.662968213798	-0.854319649922964	6.31455506000949e-05	0.00141148877811977	sned1	6	27451879	27510625	+	5472	protein_coding	sushi, nidogen and EGF-like domains 1 [Source:ZFIN;Acc:ZDB-GENE-100913-1]	-
ENSDARG00000029695	514.900429467889	755.057498946788	744.548213579132	370.052545923126	342.896972801948	344.523522012854	671.50204733127	352.491013579309	0.927853249101455	6.36402935539329e-05	0.00142076955359155	pgp	12	18565553	18568834	-	1684	protein_coding	phosphoglycolate phosphatase [Source:ZFIN;Acc:ZDB-GENE-030131-6240]	-
ENSDARG00000006251	1449.58773684918	1599.18899639759	1563.55124851618	988.482751745741	1015.19103758687	1008.00914343761	1537.44266058765	1003.89431092341	0.614475659266222	6.39600000931743e-05	0.00142612434664681	ell2	21	11749097	11774964	+	4266	protein_coding	elongation factor, RNA polymerase II, 2 [Source:ZFIN;Acc:ZDB-GENE-030131-1717]	-
ENSDARG00000063344	1702.03197518552	1858.12503856041	2122.61552116858	1116.19110319204	1230.28913863586	1092.47297464076	1894.25751163817	1146.31773882289	0.723696140825728	6.43663474718878e-05	0.00143339521926174	fam162a	24	20927135	20934666	+	870	protein_coding	family with sequence similarity 162, member A [Source:ZFIN;Acc:ZDB-GENE-030131-8307]	-
ENSDARG00000034181	138.737060162181	85.9667659980567	198.546190287769	322.790400112292	327.597107873777	425.653254615881	141.083338816002	358.68025420065	-1.35023500712536	6.50587783710265e-05	0.00144548201197558	esr2b	13	37022601	37072558	+	3420	protein_coding	estrogen receptor 2b [Source:ZFIN;Acc:ZDB-GENE-030116-1]	ESR-like
ENSDARG00000059529	643.625536834861	650.447337913008	582.576321502268	395.191985184208	371.696718549094	400.091832014928	625.549732083379	388.993511916076	0.686834837650778	6.50905259212719e-05	0.00144548201197558	KIAA0895L	7	56735195	56746338	+	1597	protein_coding	uncharacterized protein KIAA0895-like [Source:NCBI gene;Acc:562097]	-
ENSDARG00000096815	30.0358583856269	15.5361625297693	37.8805231470085	7.03904299310294	3.59996821839316	1.11136620004147	27.8175146874682	3.91679247051252	2.80735934822604	6.51519047950919e-05	0.00144548201197558	BX901968.1	18	25180927	25225387	-	473	lincRNA	-	-
ENSDARG00000023028	5799.0660868821	5779.45246107418	6742.73312016751	3792.0330181416	3711.56723316335	4092.05034855268	6107.0838893746	3865.21686661921	0.65982218623005	6.59103610130442e-05	0.00146049509639326	cdv3	24	9881219	9893794	+	2171	protein_coding	carnitine deficiency-associated gene expressed in ventricle 3 [Source:ZFIN;Acc:ZDB-GENE-030131-6034]	-
ENSDARG00000025467	92.2529936129968	135.682486093318	61.3925719968758	35.1952149655147	36.8996742385299	25.5614226009537	96.4426839010637	32.5521039349994	1.56646053709109	6.77463014086104e-05	0.00149931715385103	aatf	5	56277866	56306081	+	2330	protein_coding	apoptosis antagonizing transcription factor [Source:ZFIN;Acc:ZDB-GENE-030131-9654]	-
ENSDARG00000051853	1501.79291928134	1341.28869840342	3100.97799831028	682.787170330985	779.393119282119	799.072297829814	1981.35320533168	753.750862480972	1.39370846190465	6.79550833505807e-05	0.00150207647109081	galns	7	55543351	55633475	-	2033	protein_coding	galactosamine (N-acetyl)-6-sulfatase [Source:ZFIN;Acc:ZDB-GENE-070112-1152]	-
ENSDARG00000007744	6839.59403809846	7933.80033186885	10030.5012843406	4197.28077903024	4113.86368156878	5040.04571718805	8267.96521810264	4450.39672592902	0.893481898707072	6.81645247727334e-05	0.00150484352588507	tsr1	15	25635326	25656331	+	2658	protein_coding	TSR1, 20S rRNA accumulation, homolog (S. cerevisiae) [Source:ZFIN;Acc:ZDB-GENE-030131-3762]	-
ENSDARG00000035630	20.0239055904179	14.500418361118	6.5311246805187	47.262145810834	43.1996186207179	62.2365072023221	13.6851495440182	50.899423877958	-1.83852710375696	6.84147643743306e-05	0.00150850332311796	ypel1	5	13037106	13086616	-	1731	protein_coding	yippee-like 1 [Source:NCBI gene;Acc:554488]	-
ENSDARG00000011921	1385.94032265107	1576.40262468726	1496.93377677489	854.740934876785	845.992531322392	1016.90007303794	1486.4255747044	905.877846412373	0.71457575742858	6.94467057537867e-05	0.00152936888380103	txnl1	21	917593	929448	-	2495	protein_coding	thioredoxin-like 1 [Source:ZFIN;Acc:ZDB-GENE-040426-701]	-
novel.273	47.9143455199286	48.6799759266104	52.2489974441496	85.4740934876785	119.698943261572	133.363944004976	49.6144396302295	112.845660251409	-1.18808361674146	6.95801775271445e-05	0.00153042114610197	-	17	1275089	1277093	-	859	-	-	-
novel.1678	23.5996030172782	22.7863717103283	19.5933740415561	57.3179215152668	50.3995550575042	66.6819720024879	21.9931162563876	58.1331495250863	-1.38800368775373	6.99556784131072e-05	0.00153678772012066	-	CHR_ALT_CTG18_1_11	12962750	13052864	-	755	-	PF00611:Fes/CIP4, and EFC/F-BAR homology domain	-
ENSDARG00000035579	224.553798406829	298.29432057157	356.599407556321	132.736239298513	153.898641336307	142.254873605308	293.149175511574	142.963251413376	1.03068221015076	7.04686862215046e-05	0.00154615569522859	si:dkey-174n20.1	5	20922100	20928198	+	1037	protein_coding	si:dkey-174n20.1 [Source:NCBI gene;Acc:796174]	-
ENSDARG00000095922	110.131480747298	127.396532744108	91.4357455272619	51.2844560926071	51.2995471121025	51.1228452019074	109.654586339556	51.235616135539	1.10151302292794	7.06331172667979e-05	0.00154786193176075	CR855300.1	8	50966806	50967999	+	637	processed_transcript	-	-
ENSDARG00000019280	3898.22533476314	3791.85940143236	3508.52017837465	2549.13914107371	2427.27857125159	2427.22378089056	3732.86830485672	2467.88049773862	0.59725370073412	7.10283835317207e-05	0.00155461633563301	larsb	21	41026612	41070182	-	5363	protein_coding	leucyl-tRNA synthetase b [Source:ZFIN;Acc:ZDB-GENE-030114-7]	-
ENSDARG00000057241	391.181298498521	468.156364230381	342.23093325918	794.406280650188	752.39335764417	639.035565023843	400.522865329361	728.6117344394	-0.862519087329265	7.15175140703788e-05	0.00156340612153851	tnfsf10	24	26932472	26937526	+	1879	protein_coding	TNF superfamily member 10 [Source:ZFIN;Acc:ZDB-GENE-040718-335]	-
ENSDARG00000067723	155.185268325739	177.11225283937	270.388561773474	69.3848523605861	73.7993484770597	103.357056603856	200.895360979528	82.1804191471674	1.28683116390797	7.18177242002329e-05	0.00156804957728137	tank	9	51521248	51563575	-	1567	protein_coding	TRAF family member-associated NFKB activator [Source:ZFIN;Acc:ZDB-GENE-060929-308]	-
ENSDARG00000015856	482.004013140774	518.907828494294	401.011055383848	268.489211308355	282.597505143863	245.611930209164	467.307632339639	265.566215553794	0.816106056873772	7.21876751851093e-05	0.00157420253822473	slc25a40	16	43126252	43139257	-	1910	protein_coding	solute carrier family 25, member 40 [Source:ZFIN;Acc:ZDB-GENE-040718-52]	-
ENSDARG00000007693	2251.97423943664	2807.90244121364	4273.96799093144	1437.97592573389	1326.58828847788	1534.79672225726	3111.28155719391	1433.12031215634	1.11792412046665	7.23460503949736e-05	0.00157573226835882	nfkbiab	17	12942021	12949754	+	5342	protein_coding	nuclear factor of kappa light polypeptide gene enhancer in B-cells inhibitor, alpha b [Source:ZFIN;Acc:ZDB-GENE-030131-1819]	-
ENSDARG00000086576	13.5876502220693	10.3574416865129	1.30622493610374	48.2677233812773	38.6996583477264	38.8978170014513	8.4171056148953	41.955066243485	-2.23706839350711	7.38305842587638e-05	0.00160610747242573	si:cabz01069012.2	4	74047033	74069252	-	2930	protein_coding	si:cabz01069012.2 [Source:ZFIN;Acc:ZDB-GENE-161017-152]	-
ENSDARG00000074904	658.643466027675	489.906991772058	620.456844649277	1056.86202653588	1097.09031455531	947.99536863537	589.669100816337	1033.98256990886	-0.809825354993239	7.42727334323398e-05	0.00161376036387055	si:ch211-253b8.5	11	7039259	7078475	-	6226	protein_coding	si:ch211-253b8.5 [Source:ZFIN;Acc:ZDB-GENE-141212-327]	-
ENSDARG00000070686	462.695247035728	557.230362734392	420.604429425405	252.399970181262	286.197473362256	273.396085210201	480.176679731842	270.664509584573	0.827463912311652	7.49710753559819e-05	0.0016269543206049	cdipt	3	21125293	21137362	-	1563	protein_coding	CDP-diacylglycerol--inositol 3-phosphatidyltransferase (phosphatidylinositol synthase) [Source:ZFIN;Acc:ZDB-GENE-040426-2536]	-
ENSDARG00000069388	43.6235086076962	52.8229526012156	47.0240976997347	104.580067326101	134.098816135145	87.7979298032758	47.8235196362155	108.825604421507	-1.19326321376932	7.6597632895791e-05	0.0016602351013578	tmem88b	7	21787507	21806454	+	1309	protein_coding	transmembrane protein 88 b [Source:ZFIN;Acc:ZDB-GENE-060929-644]	-
ENSDARG00000053713	675.091674191232	585.195455287977	526.408649249808	967.365622766432	981.891331566734	1023.56827023819	595.565259576339	990.941741523785	-0.73206353743795	7.77297800424931e-05	0.00168273196552597	ccdc88c	17	38602602	38716245	+	9374	protein_coding	coiled-coil domain containing 88C [Source:ZFIN;Acc:ZDB-GENE-100419-3]	-
ENSDARG00000018111	165.197221120948	186.433950357232	114.947794377129	75.4183177832457	58.4994835488888	74.4615354027782	155.526321951769	69.4597789116376	1.17004817233689	7.81200674298887e-05	0.0016891336613775	kdm7aa	4	22484830	22519525	-	3466	protein_coding	lysine (K)-specific demethylase 7Aa [Source:ZFIN;Acc:ZDB-GENE-030131-9829]	-
ENSDARG00000096586	7.15139485372068	10.3574416865129	10.4497994888299	0	0	0	9.31954534302116	0	5.6493478201887	7.8271114931695e-05	0.0016903532196857	MFAP4 (1 of many)	1	59136015	59139599	-	874	protein_coding	si:ch1073-110a20.3 [Source:ZFIN;Acc:ZDB-GENE-121214-100]	-
ENSDARG00000111693	43.6235086076962	29.000836722236	33.9618483386973	100.557757044328	73.7993484770597	86.6865636032343	35.5287312228765	87.0145563748739	-1.27651574974324	7.87637388993903e-05	0.00169893765307139	CABZ01002690.1	18	3004572	3014736	+	315	protein_coding	-	-
ENSDARG00000060372	561.384496017074	559.301851071695	526.408649249808	940.215028364464	806.392880920067	1088.02750984059	549.031665446192	944.878473041709	-0.782108366663232	7.98323613992746e-05	0.00171991070517617	plxna2	23	32579495	33038423	-	6664	protein_coding	plexin A2 [Source:ZFIN;Acc:ZDB-GENE-090311-6]	-
ENSDARG00000029445	1458.88455015902	1571.223903844	1333.65565976192	862.785555440331	970.191434856956	903.540720633712	1454.58803792165	912.172570310333	0.67340778391037	8.07449992472229e-05	0.00173747673078964	zgc:56676	24	32517915	32522655	-	896	protein_coding	zgc:56676 [Source:ZFIN;Acc:ZDB-GENE-040426-1109]	-
ENSDARG00000088798	50.0597639760448	49.7157200952617	37.8805231470085	16.0892411270924	17.0998490373675	14.4477606005391	45.8853357394383	15.8789502549997	1.53558611536788	8.09199910287516e-05	0.00173914685893322	plcxd1	6	37460269	37469775	-	2680	protein_coding	phosphatidylinositol-specific phospholipase C, X domain containing 1 [Source:ZFIN;Acc:ZDB-GENE-131127-240]	-
ENSDARG00000100374	11065.353257162	13280.3117304468	13921.7453689937	7612.2222082556	7086.53743790693	8377.47841591257	12755.8034522008	7692.07935402503	0.729650103967799	8.12008607022444e-05	0.00174308578382462	txnrd3	6	1161224	1187749	-	3116	protein_coding	thioredoxin reductase 3 [Source:ZFIN;Acc:ZDB-GENE-030327-3]	-
ENSDARG00000076590	1940.88856329979	1872.62545692153	1799.97796195095	2880.97973931999	2835.87496403921	2700.61986610076	1871.16399405742	2805.82485648665	-0.584185768876349	8.13847684170039e-05	0.00174493633124573	atad2	16	43319342	43335914	-	4056	protein_coding	ATPase family, AAA domain containing 2 [Source:ZFIN;Acc:ZDB-GENE-030131-7003]	-
ENSDARG00000012776	177.354592372273	165.719066984206	160.66566714076	298.656538421653	325.797123764581	263.393789409827	167.913108832413	295.94915053202	-0.816199995044709	8.2238748201994e-05	0.00176113194590841	smarca1	5	21852714	21888368	-	4216	protein_coding	SWI/SNF related, matrix associated, actin dependent regulator of chromatin, subfamily a, member 1 [Source:NCBI gene;Acc:559803]	-
ENSDARG00000045289	79.3804828762996	85.9667659980567	95.3544203355731	175.976074827573	170.098498319077	147.811704605515	86.9005564033098	164.628759250722	-0.929882703207986	8.25605706500554e-05	0.00176590633749699	gpr137c	17	14965570	15012127	+	1775	protein_coding	G protein-coupled receptor 137c [Source:ZFIN;Acc:ZDB-GENE-041114-145]	-
novel.3404	25.0298819880224	10.3574416865129	10.4497994888299	47.262145810834	103.499086278803	48.9001128018245	15.2790410544551	66.5537816304873	-2.08677570979465	8.34340646807155e-05	0.00178245501817892	-	CHR_ALT_CTG9_1_10	23368814	23388111	-	3739	-	PF14604:Variant SH3 domain|PF00791:ZU5 domain|PF07653:Variant SH3 domain	SH3_2
ENSDARG00000104760	356.13946371529	497.157200952617	253.407637604126	160.892411270924	177.298434755863	147.811704605515	368.901434090678	162.000850210767	1.18785904346619	8.37303828054775e-05	0.00178664831171545	si:ch211-1i11.3	16	35593785	35644767	+	5015	protein_coding	si:ch211-1i11.3 [Source:ZFIN;Acc:ZDB-GENE-030131-8638]	-
ENSDARG00000088263	28.6055794148827	25.8936042162822	47.0240976997347	9.05019813398949	7.19993643678632	8.89092960033173	33.8410937769665	8.38035472370251	2.00379779091396	8.57699788960883e-05	0.00182798546907415	zgc:174356	17	39242437	39316202	+	1833	protein_coding	zgc:174356 [Source:ZFIN;Acc:ZDB-GENE-080215-21]	-
ENSDARG00000039650	408.344646147451	310.723250595386	532.939773930326	839.657271320136	819.892761739042	813.520058430353	417.335890224388	824.356697163177	-0.984103405668977	8.59336188326846e-05	0.00182929014583045	itm2cb	2	48284464	48298985	-	1857	protein_coding	integral membrane protein 2Cb [Source:ZFIN;Acc:ZDB-GENE-030131-7806]	-
ENSDARG00000004405	316.091652534454	266.186251343381	306.962859984379	161.897988841368	184.498371192649	156.702634205847	296.413587954071	167.699664746621	0.82087553777524	8.62766655407913e-05	0.00183440624590302	snx10a	19	18118321	18130567	-	2586	protein_coding	sorting nexin 10a [Source:ZFIN;Acc:ZDB-GENE-050809-44]	-
ENSDARG00000014386	169.48805803318	238.221158789796	312.187759728794	110.61353274876	99.8991180604101	110.025253804105	239.96565885059	106.845968204425	1.16213645347897	8.64293322398616e-05	0.00183546715077756	galnt6	23	26763338	26784771	-	3301	protein_coding	UDP-N-acetyl-alpha-D-galactosamine:polypeptide N-acetylgalactosaminyltransferase 6 (GalNAc-T6) [Source:ZFIN;Acc:ZDB-GENE-040426-2272]	-
ENSDARG00000102110	160.191244723343	127.396532744108	103.191769952196	261.450168315252	260.097703778906	247.834662609247	130.259849139882	256.460844901135	-0.967143942609255	8.7417796399259e-05	0.00185425397112918	CABZ01080375.1	KN150387.1	3916	14754	-	1548	protein_coding	-	-
ENSDARG00000023299	2162.58180376513	2225.81421843161	2541.91372565788	1455.07074443142	1500.28675501535	1495.89890525581	2310.10324928488	1483.75213490086	0.638179294393645	8.78058750194129e-05	0.00185995359189667	snu13b	12	10443785	10447178	+	761	protein_coding	SNU13 homolog, small nuclear ribonucleoprotein b (U4/U6.U5) [Source:ZFIN;Acc:ZDB-GENE-030131-9670]	-
ENSDARG00000010008	5.72111588297654	8.28595334921029	11.7560244249337	23.1282841201954	36.8996742385299	44.4546480016586	8.58769788570683	34.8275354534613	-2.06725097291154	8.78947834020599e-05	0.00185995359189667	vim	24	32176155	32192681	+	1861	protein_coding	vimentin [Source:ZFIN;Acc:ZDB-GENE-011212-3]	-
ENSDARG00000019222	1035.52197481875	1219.07088650256	1400.27313150321	709.937764732953	729.893556279213	710.163001826497	1218.28866427484	716.664774279554	0.764123117751694	8.84215990837232e-05	0.00186712534615254	mrpl24	19	7495791	7506134	+	874	protein_coding	mitochondrial ribosomal protein L24 [Source:ZFIN;Acc:ZDB-GENE-040718-98]	-
novel.2955	106.555783320438	131.539509418713	240.345388243088	62.3458093674831	44.0996106753162	61.1251410022806	159.48022699408	55.8568536816933	1.50874641161315	8.8442779554594e-05	0.00186712534615254	-	CHR_ALT_CTG5_2_15	69716508	69732863	+	2445	-	PF00763:Tetrahydrofolate dehydrogenase/cyclohydrolase, catalytic domain|PF02882:Tetrahydrofolate dehydrogenase/cyclohydrolase, NAD(P)-binding domain	-
novel.1452	109.416341261926	94.252719347267	137.153618290893	55.3067663743802	49.4995630029059	52.2342114019489	113.607559633362	52.3468469264117	1.11345151379654	8.89270907004986e-05	0.00187413673892565	-	CHR_ALT_CTG15_2_2	17053720	17071357	-	2217	-	-	-
ENSDARG00000013072	137.306781191437	111.860370214339	138.459843226997	68.3792747901428	66.5994120402734	53.3455776019903	129.208998210924	62.7747548108022	1.03858709905421	8.89847678952378e-05	0.00187413673892565	mmp15b	2	28453338	28521429	+	2703	protein_coding	matrix metallopeptidase 15b [Source:ZFIN;Acc:ZDB-GENE-070817-6]	-
ENSDARG00000074589	614.304817934606	639.054152057844	529.021099122015	1100.10186206494	990.891252112717	901.317988233629	594.126689704822	997.437034137097	-0.746407396627	8.92711359300278e-05	0.00187795346020059	rin2	13	27232694	27296949	+	6831	protein_coding	Ras and Rab interactor 2 [Source:ZFIN;Acc:ZDB-GENE-090312-194]	-
novel.3552	238.856588114271	212.327554573514	126.703818802063	402.231028177311	475.195804827897	395.646367214762	192.629320496616	424.357733406656	-1.13305157431334	8.97342205142184e-05	0.00188547432751052	-	KN149968.1	77144	82141	-	2766	-	PF16632:C-terminal region of Caskin|PF16907:Proline rich region of Caskin proteins|PF00536:SAM domain (Sterile alpha motif)	SAM_1
ENSDARG00000104795	188.081684652854	364.581947365253	107.110444760507	63.3513869379264	74.699340531658	60.0137748022391	219.924692259538	66.0215007572745	1.73628320197396	9.0334699586104e-05	0.00189586102774127	cxcl8a	1	14253118	14254166	+	716	protein_coding	chemokine (C-X-C motif) ligand 8a [Source:ZFIN;Acc:ZDB-GENE-081104-317]	-
ENSDARG00000089368	31.466137356371	83.8952776607542	53.5552223802534	18.100396267979	13.4998808189743	5.55683100020733	56.3055457991262	12.3857026957202	2.16853767633535	9.05774862227299e-05	0.0018987252393638	hopx	14	1170968	1178359	+	1214	protein_coding	HOP homeobox [Source:ZFIN;Acc:ZDB-GENE-031016-2]	Homeobox
ENSDARG00000006497	166.627500091692	186.433950357232	177.646591310109	91.5075589103382	102.599094224205	96.6888594036075	176.902680586344	96.9318375127169	0.86533601926091	9.07678228599343e-05	0.00190048454428889	rtn1a	13	31424586	31470439	-	3972	protein_coding	reticulon 1a [Source:ZFIN;Acc:ZDB-GENE-030131-2426]	-
ENSDARG00000062655	232.420332745922	310.723250595386	480.690776486177	136.758549580286	113.398998879384	163.370831406095	341.278119942495	137.842793288588	1.30569885111911	9.18893263067351e-05	0.00192031922493753	ydjc	5	13308139	13335624	+	1062	protein_coding	YdjC chitooligosaccharide deacetylase homolog [Source:NCBI gene;Acc:569036]	-
ENSDARG00000014692	650.776931688582	663.912012105474	636.131543882522	381.113899198002	398.696480187042	442.323747616503	650.273495892193	407.378042333849	0.675494121209868	9.1986786790365e-05	0.00192031922493753	znf622	2	41563073	41571454	-	2098	protein_coding	zinc finger protein 622 [Source:ZFIN;Acc:ZDB-GENE-050927-1]	zf-C2H2
ENSDARG00000029146	1546.13156737441	1406.54058102845	2647.71794548228	4083.65051357015	3930.26530243073	4168.73461635554	1866.79669796171	4060.88347745214	-1.12194518342607	9.214741231842e-05	0.00192031922493753	lrp1ab	23	25452656	25686954	-	14024	protein_coding	low density lipoprotein receptor-related protein 1Ab [Source:ZFIN;Acc:ZDB-GENE-030131-7126]	-
ENSDARG00000024416	957.571770913199	871.060845835732	1136.41569441025	629.491559097491	557.995073850939	503.448888618784	988.349437053062	563.645173855738	0.809154341387118	9.21793144285985e-05	0.00192031922493753	twistnb	19	2395114	2404599	-	3924	protein_coding	TWIST neighbor [Source:ZFIN;Acc:ZDB-GENE-041007-3]	-
ENSDARG00000035985	798.8108051606	754.021754778136	480.690776486177	321.784822541848	360.896813893914	323.407564212067	677.841112141638	335.36306688261	1.01688119763602	9.22527376817692e-05	0.00192031922493753	fam210aa	19	12630414	12648408	-	2742	protein_coding	family with sequence similarity 210, member Aa [Source:ZFIN;Acc:ZDB-GENE-030131-5627]	-
ENSDARG00000015536	44.3386480930682	26.9293483849334	43.1054228914234	86.4796710581218	96.299149842017	86.6865636032343	38.1244731231417	89.8217948344577	-1.23329401654453	9.42085093899648e-05	0.00195874735472034	sox6	7	27250012	27454645	+	9577	protein_coding	SRY (sex determining region Y)-box 6 [Source:ZFIN;Acc:ZDB-GENE-081120-6]	HMG
ENSDARG00000063438	972.589700106013	978.778239375465	1311.44983584816	1971.93761563927	1794.58415686899	2729.51538730184	1087.60592510988	2165.3457199367	-0.99406332799879	9.85759879590744e-05	0.00204717109877799	srebf2	3	1107102	1130892	+	4383	protein_coding	sterol regulatory element binding transcription factor 2 [Source:ZFIN;Acc:ZDB-GENE-070410-8]	bHLH
ENSDARG00000087753	20.0239055904179	9.32169751786157	19.5933740415561	1.00557757044328	0.899992054598289	1.11136620004147	16.3129923832785	1.00564527502768	4.03095846041146	9.88583345131288e-05	0.00205065023740358	CR388166.1	21	25570028	25573064	-	1808	protein_coding	neuronal PAS domain protein 4b [Source:NCBI gene;Acc:100534657]	bHLH
ENSDARG00000044074	985.46221084271	890.739985040106	1443.37855439463	2077.52326053581	2049.28190832031	2341.64858348737	1106.52691675915	2156.15125078116	-0.963493385548614	0.000100790565284976	0.00208830567980241	loxl2b	5	27434601	27490499	+	6460	protein_coding	lysyl oxidase-like 2b [Source:ZFIN;Acc:ZDB-GENE-050208-29]	-
ENSDARG00000099812	2.86055794148827	2.07148833730257	0	12.0669308453193	23.3997934195555	18.8932254007049	1.64401542626361	18.1199832218599	-3.30491189741789	0.000101238681047213	0.00209515972595971	si:dkey-31f5.11	4	18985529	19028861	-	5545	protein_coding	si:dkey-31f5.11 [Source:ZFIN;Acc:ZDB-GENE-030131-7826]	-
novel.450	664.364581910651	615.232036178864	517.265074697081	1022.67238914081	1177.18960741456	930.213509434707	598.953897595532	1043.35850199669	-0.799234845936893	0.000101732613808305	0.00210294500302815	-	22	10402141	10403539	+	1399	-	PF15482:Coiled-coil domain-containing glutamate-rich protein family 1	-
ENSDARG00000104353	4719.92060345565	4865.92610432374	4984.55435617188	3366.67370584409	3201.27173820612	3351.88045932506	4856.80035465042	3306.60863445842	0.55459196326164	0.000101861967911572	0.0021031846784979	nop58	6	9664206	9695294	-	2245	protein_coding	NOP58 ribonucleoprotein homolog (yeast) [Source:ZFIN;Acc:ZDB-GENE-040426-2140]	-
ENSDARG00000039335	238.856588114271	277.579437198545	201.158640159976	118.658153312307	126.898879698359	136.6980426051	239.198221824264	127.418358538589	0.911538158091355	0.000102242294072681	0.00210859973688001	st6gal2a	9	6009077	6127872	+	6453	protein_coding	ST6 beta-galactosamide alpha-2,6-sialyltranferase 2a [Source:ZFIN;Acc:ZDB-GENE-060322-4]	-
ENSDARG00000013687	29.3207189002548	22.7863717103283	24.8182737859711	5.02788785221638	6.29994438218803	6.66819720024879	25.6417881321847	5.99867647821773	2.10458772284829	0.000102762584535254	0.00211688553610108	cilp2	22	18469004	18485470	+	3776	protein_coding	cartilage intermediate layer protein 2 [Source:ZFIN;Acc:ZDB-GENE-050208-436]	-
ENSDARG00000077582	47.1992060345565	40.3940225774002	26.1244987220748	87.4852486285651	101.699102169607	86.6865636032343	37.9059091113438	91.9569714671354	-1.2558140478954	0.000103720241544065	0.00213264361188017	ank3b	12	7757663	7854216	-	2587	protein_coding	ankyrin 3b [Source:ZFIN;Acc:ZDB-GENE-060621-2]	-
novel.1824	248.153401424108	195.755647875093	151.522092588034	446.476441276815	479.695765100888	335.632592412523	198.477047295745	420.601599596742	-1.07813465365594	0.000103808785210445	0.00213264361188017	-	CHR_ALT_CTG18_2_9	22049657	22114506	-	3933	-	PF00564:PB1 domain|PF00595:PDZ domain (Also known as DHR or GLGF)	PDZ
novel.2391	281.764957236595	283.793902210452	457.178727636309	140.780859862059	158.398601609299	176.707225806593	340.912529027786	158.628895759317	1.10065564852869	0.000103924423344965	0.00213264361188017	-	CHR_ALT_CTG24_1_4	12921103	12939098	-	3399	-	PF00821:Phosphoenolpyruvate carboxykinase	-
novel.3508	42.9083691223241	41.4297667460514	31.3493984664898	86.4796710581218	77.3993166954529	102.245690403815	38.5625114449551	88.7082260524632	-1.18519370187815	0.00010400518398363	0.00213264361188017	-	KN149733.1	4162	20934	+	781	-	PF00018:SH3 domain	SH3_1
ENSDARG00000058644	346.127510920081	325.223668956504	412.767079808782	196.087626236439	222.298037485778	197.823183607381	361.372753228456	205.402949109866	0.811880914757666	0.000104498410346234	0.0021403000100731	dnajb2	9	7621622	7655301	-	2646	protein_coding	DnaJ heat shock protein family (Hsp40) member B2 [Source:ZFIN;Acc:ZDB-GENE-061013-537]	-
ENSDARG00000043510	715.139485372068	906.276147569875	1107.67874581597	457.537794551691	454.495987572136	530.121677419779	909.698126252639	480.718486514535	0.918911986110943	0.000104945835037621	0.00214700184853597	vamp4	20	14968031	15006337	+	3321	protein_coding	vesicle-associated membrane protein 4 [Source:ZFIN;Acc:ZDB-GENE-040625-92]	-
ENSDARG00000040553	364.721137539755	518.907828494294	997.955851183258	1504.34404538314	1591.18595252978	2250.51655508397	627.194939072436	1782.01551766563	-1.50848630663501	0.000106169264258446	0.00216954583484651	tmem97	15	23790057	23793641	-	1467	protein_coding	transmembrane protein 97 [Source:ZFIN;Acc:ZDB-GENE-110627-1]	-
ENSDARG00000015998	282.480096721967	249.61434464496	369.661656917359	530.94495719405	531.895304267589	594.580917022184	300.585366094762	552.473726161274	-0.881222986023264	0.000109447395102996	0.00223397768747371	wdhd1	17	15148797	15189502	-	5073	protein_coding	WD repeat and HMG-box DNA binding protein 1 [Source:ZFIN;Acc:ZDB-GENE-030131-1665]	HMG
ENSDARG00000045900	120.143433542507	119.110579394898	192.01506560725	258.433435603922	314.997219109401	345.634888212896	143.756359514885	306.355180975406	-1.0992523104723	0.000109821204157897	0.00223904875143839	agbl5	4	737539	760560	-	3128	protein_coding	ATP/GTP binding protein-like 5 [Source:ZFIN;Acc:ZDB-GENE-040822-29]	-
ENSDARG00000076371	61.5019957419979	61.1089059504259	61.3925719968758	124.691618734966	116.098975043179	114.470718604271	61.3344912297665	118.420437460806	-0.949163725110657	0.000110480356221638	0.00224991922704499	CABZ01080074.1	11	44178560	44214767	-	8026	protein_coding	shroom family member 2b [Source:NCBI gene;Acc:556551]	-
ENSDARG00000022995	1885.10768344077	1618.86813560196	1877.04523318108	2927.23630756038	2861.97473362256	2632.82652789823	1793.6736840746	2807.34585636039	-0.646310134754776	0.000112196505790785	0.00228226605173509	clic4	17	25444323	25480375	+	3222	protein_coding	chloride intracellular channel 4 [Source:ZFIN;Acc:ZDB-GENE-030326-3]	-
ENSDARG00000076486	1210.01600924954	1114.46072546878	1105.06629594376	736.082781564478	759.593294080956	757.95174842828	1143.1810102207	751.209274691238	0.606426331355345	0.000112673661519443	0.00228936472666353	acp1	23	35504824	35537727	+	1357	protein_coding	acid phosphatase 1 [Source:ZFIN;Acc:ZDB-GENE-050327-12]	-
ENSDARG00000062834	250.298819880224	303.473041414827	286.063261006719	172.959342116244	152.098657227111	125.584380604686	279.945040767257	150.214126649347	0.894781400479542	0.000112887182369633	0.00229109667854733	ecsit	7	17805329	17816921	-	2353	protein_coding	ECSIT signalling integrator [Source:ZFIN;Acc:ZDB-GENE-030131-1332]	-
ENSDARG00000079552	298.928304885524	341.795575654924	445.422703211376	640.552912372367	637.194374655589	709.051635626455	362.048861250608	662.26630755147	-0.875165355211425	0.000115206257550565	0.00233323898655775	maml3	1	40336160	40519340	-	5755	protein_coding	mastermind-like transcriptional coactivator 3 [Source:ZFIN;Acc:ZDB-GENE-090313-292]	-
ENSDARG00000070589	573.541867268399	572.766525264161	642.66266856304	350.946572084704	366.296766221504	394.53500101472	596.323687031867	370.592779773643	0.685508193904027	0.000115224904039414	0.00233323898655775	mrpl35	17	43512876	43517542	-	686	protein_coding	mitochondrial ribosomal protein L35 [Source:ZFIN;Acc:ZDB-GENE-060929-1082]	-
ENSDARG00000042876	950.420376059478	970.492286026255	791.572311278867	529.939379623607	593.094763980273	511.228452019074	904.1616577882	544.754198540985	0.73147697204485	0.00011543498421205	0.00233484577353024	abracl	20	36806398	36818195	+	2271	protein_coding	ABRA C-terminal like [Source:ZFIN;Acc:ZDB-GENE-030131-8594]	-
ENSDARG00000102783	84.386459273904	82.8595334921029	52.2489974441496	32.1784822541848	27.899753692547	26.6727888009952	73.1649967367188	28.9170082492423	1.34896380590575	0.000117433850592448	0.0023725888818791	slc25a35	5	54297319	54300725	-	955	protein_coding	solute carrier family 25, member 35 [Source:ZFIN;Acc:ZDB-GENE-060526-142]	-
ENSDARG00000099178	15.7330686781855	9.32169751786157	13.0622493610374	37.2063701064012	35.9996821839316	51.1228452019074	12.7056718523615	41.4429658307467	-1.68363753840844	0.000117976936063895	0.00237868876980088	ABCD2 (1 of many)	KN150165.1	1367	16840	+	1246	protein_coding	ATP binding cassette subfamily D member 2 [Source:HGNC Symbol;Acc:HGNC:66]	-
novel.359	43.6235086076962	45.5727434206566	43.1054228914234	84.4685159172352	107.099054497196	88.9092960033173	44.1005583065921	93.4922888059163	-1.08584783105561	0.000118002141659775	0.00237868876980088	-	2	34331	37375	-	399	-	PF08416:Phosphotyrosine-binding domain	-
novel.2433	42.9083691223241	56.9659292758207	47.0240976997347	17.0948186975357	19.7998252011624	16.670493000622	48.9661320326265	17.8550456331067	1.44747929853045	0.000120905038848991	0.00243445771571926	-	CHR_ALT_CTG24_2_5	31368781	31375440	+	1077	-	PF00170:bZIP transcription factor	bZIP_1
ENSDARG00000045598	2603.10772675433	2664.96974593976	2420.43480660023	4163.09114163516	4551.25982010355	3609.71741773468	2562.83742643144	4108.0227931578	-0.680662752096742	0.000123033136300298	0.00247451780892267	akr1b1.2	4	14906608	14915268	-	1592	protein_coding	si:dkey-180p18.9 [Source:ZFIN;Acc:ZDB-GENE-041210-132]	-
ENSDARG00000007285	562.099635502445	629.732454539982	709.280140304331	357.985615077806	401.396456350837	377.864508014098	633.704076782253	379.082193147581	0.739001498552132	0.000123979148460879	0.00249073969798796	mrpl57	17	26608510	26610862	-	1394	protein_coding	mitochondrial ribosomal protein L57 [Source:ZFIN;Acc:ZDB-GENE-040426-1745]	-
ENSDARG00000042545	15.0179291928134	22.7863717103283	22.2058239137636	4.02231028177311	0	3.3340986001244	20.0033749389684	2.45213629396583	3.06543680322788	0.000125362376737948	0.00251521625605885	sema3ga	8	25650229	25707421	-	3416	protein_coding	sema domain, immunoglobulin domain (Ig), short basic domain, secreted, (semaphorin) 3Ga [Source:ZFIN;Acc:ZDB-GENE-050513-3]	-
novel.3562	60.0717167712537	47.6442317579592	15.6746992332449	149.831057996048	168.29851420988	104.468422803898	41.1302159208193	140.865998336609	-1.75472794681775	0.000125479153647729	0.00251521625605885	-	KN150061.1	3478	8109	-	505	-	-	-
ENSDARG00000025375	156.615547296483	166.754811152857	116.254019313233	282.567297294561	278.99753692547	256.725592209579	146.541459254191	272.763475476536	-0.890615108025186	0.000125645978706637	0.0025157367485432	idh1	9	28103735	28129476	+	4322	protein_coding	isocitrate dehydrogenase 1 (NADP+), soluble [Source:ZFIN;Acc:ZDB-GENE-031006-1]	-
ENSDARG00000057683	1119.19329460729	907.311891738527	1273.56931270115	1841.21253148164	1849.48367219948	1927.1089908719	1100.02483301565	1872.60173151768	-0.768019422160555	0.000125943837021308	0.00251887674042617	mcm6	6	12968101	12985390	+	3218	protein_coding	minichromosome maintenance complex component 6 [Source:ZFIN;Acc:ZDB-GENE-030909-6]	-
ENSDARG00000071498	168.772918547808	118.074835226247	180.259041182316	308.712314126086	288.897449526051	292.289310610905	155.702264985457	296.633024754347	-0.930733372237015	0.000126338082188644	0.00252393528846665	fhl1a	14	31651533	31668498	+	1757	protein_coding	four and a half LIM domains 1a [Source:ZFIN;Acc:ZDB-GENE-040206-1]	-
ENSDARG00000073688	227.414356348318	214.399042910816	120.172694121544	92.5131364807814	63.8994358764786	75.5729016028197	187.328697793559	77.3284913200266	1.28315964426243	0.00012742622207059	0.00254282941472708	nav2a	7	16806473	17015002	+	11638	protein_coding	neuron navigator 2a [Source:ZFIN;Acc:ZDB-GENE-120502-3]	-
ENSDARG00000101062	378.308787761824	449.512969194658	1050.20484862741	1698.42051647869	1483.18690597798	2539.47176709475	626.008868527963	1907.02639651714	-1.60881629458488	0.000131074266745362	0.00261270804025911	fdft1	20	52907397	52939501	-	1939	protein_coding	farnesyl-diphosphate farnesyltransferase 1 [Source:ZFIN;Acc:ZDB-GENE-081104-242]	-
ENSDARG00000038768	2315.62165363476	2454.71367970355	2924.63763193628	1512.38866594669	1594.78592074817	1658.15837046187	2564.99098842486	1588.44431905224	0.690839901421414	0.000132262586961815	0.00263345574485844	mrpl12	3	50054187	50066528	-	1287	protein_coding	mitochondrial ribosomal protein L12 [Source:ZFIN;Acc:ZDB-GENE-050417-187]	-
ENSDARG00000070914	164.482081635576	236.149670452493	192.01506560725	390.164097331991	330.297084037572	372.307677013891	197.548939231773	364.256286127818	-0.885270791855824	0.000133340459630929	0.00265196058909621	dusp6	25	18326298	18330503	-	2970	protein_coding	dual specificity phosphatase 6 [Source:ZFIN;Acc:ZDB-GENE-030613-1]	-
ENSDARG00000018653	508.46417409954	539.62271186732	304.350410112172	233.29399634284	212.398124885196	192.266352607174	450.812432026344	212.652824611737	1.08604248063426	0.000134134451987934	0.00266478455228532	acot7	8	46758264	46894362	-	1057	protein_coding	acyl-CoA thioesterase 7 [Source:ZFIN;Acc:ZDB-GENE-040912-42]	-
ENSDARG00000070187	697.976137723138	634.911175383238	745.854438515236	1061.8899143881	1092.59035428232	1068.02291823985	692.913917207204	1074.16772897009	-0.633143114232444	0.000134424232015584	0.00266757420422036	dyrk1b	16	42071696	42152145	-	4403	protein_coding	dual-specificity tyrosine-(Y)-phosphorylation regulated kinase 1B [Source:ZFIN;Acc:ZDB-GENE-060503-499]	-
ENSDARG00000045858	193.80280053583	245.471367970355	262.551212156852	109.607955178317	125.998887643761	134.475310205017	233.941793554346	123.360717675698	0.919311598983067	0.000136725854639908	0.00270818031187804	tigarb	4	5156117	5161877	+	1177	protein_coding	tp53-induced glycolysis and apoptosis regulator b [Source:ZFIN;Acc:ZDB-GENE-040426-885]	-
ENSDARG00000090930	39.3326716954637	36.251045902795	33.9618483386973	76.423895353689	73.7993484770597	124.473014404644	36.515188645652	91.5654194117976	-1.31623570233935	0.000136773720118364	0.00270818031187804	si:ch211-120g10.1	3	60129848	60142530	-	1338	protein_coding	si:ch211-120g10.1 [Source:ZFIN;Acc:ZDB-GENE-130531-56]	-
ENSDARG00000075557	1.43027897074414	1.03574416865129	2.61244987220748	12.0669308453193	14.3998728735726	22.2273240008293	1.69282433720097	16.2313759065738	-3.31962245788958	0.000137190360708263	0.00271271061618546	apcdd1l	6	49650170	49673476	-	3884	protein_coding	adenomatosis polyposis coli down-regulated 1-like [Source:ZFIN;Acc:ZDB-GENE-121022-3]	-
ENSDARG00000080484	20.73904507579	16.5719066984206	18.2871491054524	2.01115514088655	4.49996027299145	1.11136620004147	18.532700293221	2.54082720463982	2.82571050181693	0.000137306293226856	0.00271271061618546	dre-mir-21-2	15	17373789	17373915	+	127	miRNA	dre-mir-21-2 [Source:miRBase;Acc:MI0001909]	-
ENSDARG00000039459	121.573712513252	140.861206936575	197.239965351665	298.656538421653	284.397489253059	320.073465611942	153.224961600497	301.042497762218	-0.983038769993107	0.00013776575522009	0.00271878053948155	qsox1	8	14503610	14554785	-	2786	protein_coding	quiescin Q6 sulfhydryl oxidase 1 [Source:ZFIN;Acc:ZDB-GENE-030131-7019]	-
ENSDARG00000052178	3770.93050636692	3773.21600639664	4876.13768647526	2324.89534286486	2447.07839645275	2647.27428849877	4140.09473307961	2473.08267593879	0.743087882438422	0.000139125766583327	0.00274258961498699	eif2s1b	20	51104367	51123265	+	1345	protein_coding	eukaryotic translation initiation factor 2, subunit 1 alpha b [Source:ZFIN;Acc:ZDB-GENE-030131-283]	-
ENSDARG00000056181	343.266952978593	197.827136212396	312.187759728794	537.984000187153	556.195089741743	654.594691824423	284.427282973261	582.924593917773	-1.03366505309522	0.000140031974269262	0.00275741020997687	ncam1a	21	23338059	23746947	-	4796	protein_coding	neural cell adhesion molecule 1a [Source:ZFIN;Acc:ZDB-GENE-990415-31]	-
novel.3312	190.942242594342	287.936878885058	472.853426869554	110.61353274876	70.1993802586666	142.254873605308	317.244182782985	107.689262204245	1.55791256523134	0.000140945620600612	0.00277234447569045	-	CHR_ALT_CTG7_2_2	22634071	22636935	-	1289	-	PF15170:Calcium/calmodulin-dependent protein kinase II inhibitor	-
ENSDARG00000077308	42.9083691223241	49.7157200952617	13.0622493610374	3.01673271132983	8.99992054598289	5.55683100020733	35.2287795262077	5.85782808584002	2.5875602143176	0.000141269318452268	0.00277565459577284	gpr84	6	39114345	39119142	+	1822	protein_coding	G protein-coupled receptor 84 [Source:ZFIN;Acc:ZDB-GENE-070928-33]	-
ENSDARG00000005423	8975.00054141945	9719.42327862367	17025.3358171762	4817.72213999374	5029.15560109524	6223.65072023221	11906.5865457398	5356.8428204404	1.15221685243973	0.000141650795585487	0.00278009143863385	pgam1a	13	31393192	31397987	-	1774	protein_coding	phosphoglycerate mutase 1a [Source:ZFIN;Acc:ZDB-GENE-030131-1827]	-
ENSDARG00000053505	746.605622728439	1276.03681577838	1105.06629594376	515.861293637401	495.895622083657	569.01949442123	1042.5695781502	526.92547004743	0.983706233974631	0.000142758275297004	0.0027987516979193	fbxo22	7	29962559	29970437	+	3263	protein_coding	F-box protein 22 [Source:ZFIN;Acc:ZDB-GENE-040724-68]	-
ENSDARG00000074761	42.9083691223241	34.1795575654924	13.0622493610374	120.669308453193	86.3992372414358	82.2410988030685	30.0500586829513	96.4365481658991	-1.65205998597213	0.000144181928463455	0.00282205409078236	bicdl1	8	3701042	3773374	-	2066	protein_coding	BICD family like cargo adaptor 1 [Source:ZFIN;Acc:ZDB-GENE-091204-439]	-
ENSDARG00000025972	1086.29687828017	983.956960218722	1082.86047203	584.240568427544	701.093810532068	685.712945425584	1051.03810350963	657.015774795065	0.677791215782359	0.000144262899489602	0.00282205409078236	mcts1	14	33507608	33513079	+	894	protein_coding	malignant T cell amplified sequence 1 [Source:ZFIN;Acc:ZDB-GENE-040426-957]	-
ENSDARG00000034714	2244.82284458292	2149.16914995142	2449.17175519451	1452.05401172009	1585.78600020219	1405.87824305245	2281.05458324295	1481.23941832491	0.622408350974719	0.000145098305477251	0.00283529073941324	esyt1a	23	25308018	25340070	+	2852	protein_coding	extended synaptotagmin-like protein 1a [Source:ZFIN;Acc:ZDB-GENE-090311-55]	-
novel.1134	70.7988090518347	83.8952776607542	41.7991979553197	202.121091659099	173.69846653747	121.13891580452	65.4977615559695	165.652824667029	-1.33042973593172	0.000147803176971208	0.00288498878765659	-	CHR_ALT_CTG12_2_4	35703907	35783050	-	5015	-	PF07714:Protein tyrosine kinase	Pkinase_Tyr
ENSDARG00000071345	986.892489813454	1391.00441849868	1792.14061233433	636.530602090594	650.694255474563	754.617649828155	1390.01250688215	680.614169131104	1.02927539249215	0.000148321631726332	0.00289194797230599	mgst2	14	46216703	46220099	+	1106	protein_coding	microsomal glutathione S-transferase 2 [Source:ZFIN;Acc:ZDB-GENE-060616-94]	-
ENSDARG00000100456	685.818766471813	752.986010609485	788.959861406659	504.799940362525	443.696082916957	436.766916616296	742.588212829319	461.754313298593	0.684203880147017	0.000149162314704534	0.0029051678741799	ptk2aa	19	1790797	1848480	+	3637	protein_coding	protein tyrosine kinase 2aa [Source:ZFIN;Acc:ZDB-GENE-031114-5]	-
novel.110	32.8964163271151	19.6791392043744	73.1485964218095	7.03904299310294	6.29994438218803	11.1136620004147	41.9080506510997	8.15088312523521	2.35991842076424	0.000150350428795291	0.00292511836414369	-	12	77707	87583	-	2132	-	PF03028:Dynein heavy chain and region D6 of dynein motor|PF12781:ATP-binding dynein motor region D5|PF12777:Microtubule-binding stalk of dynein motor	Dynein_heavy
novel.3363	129.440246852344	79.752300986149	23.5120488498673	299.662115992096	321.297163491589	250.05739500933	77.5681988961202	290.338891497672	-1.89107451059985	0.000151373121655058	0.00294181061236054	-	CHR_ALT_CTG8_1_21	34810023	34820018	+	1345	-	PF00903:Glyoxalase/Bleomycin resistance protein/Dioxygenase superfamily|PF13669:Glyoxalase/Bleomycin resistance protein/Dioxygenase superfamily	Glyoxalase
ENSDARG00000001557	589.274935946584	607.981826998305	406.235955128263	285.584030005891	302.397330345025	273.396085210201	534.497572691051	287.125815187039	0.898264809249562	0.00015230896846849	0.00295678062700786	tomm34	6	52226682	52235118	-	2990	protein_coding	translocase of outer mitochondrial membrane 34 [Source:ZFIN;Acc:ZDB-GENE-030131-2081]	-
ENSDARG00000036135	32.8964163271151	7.250209180559	26.1244987220748	0	3.59996821839316	1.11136620004147	22.0903747432497	1.57044480614487	3.7693190019216	0.000153210074987902	0.00297104445090546	bbox1	7	34296789	34315291	+	3880	protein_coding	butyrobetaine (gamma), 2-oxoglutarate dioxygenase (gamma-butyrobetaine hydroxylase) 1 [Source:ZFIN;Acc:ZDB-GENE-050417-218]	-
ENSDARG00000073957	158.760965752599	151.218648623088	178.952816246212	265.472478597025	268.19763227029	311.18253601161	162.977476873966	281.617548959642	-0.791195397287833	0.000154642814995944	0.00299557557031188	tox3	7	36898622	36969256	+	4346	protein_coding	TOX high mobility group box family member 3 [Source:ZFIN;Acc:ZDB-GENE-090312-209]	HMG
ENSDARG00000061294	1220.74310153012	1075.10244706004	834.67773417029	1836.18464362942	1955.68273464208	1718.17214526411	1043.50776092015	1836.67984117854	-0.814280377440935	0.000154939969231274	0.00299808001134405	arhgap5	17	31739418	31798265	+	7488	protein_coding	Rho GTPase activating protein 5 [Source:ZFIN;Acc:ZDB-GENE-081014-1]	-
ENSDARG00000114454	1376.64350934123	1319.53807086174	308.269084920483	251.394392610819	343.796964856547	206.714113207713	1001.48355504115	267.301823558359	1.90587807171661	0.000155573800906862	0.0030070866712084	CR762483.1	13	30692669	30695994	+	2258	protein_coding	growth-regulated alpha protein-like [Source:NCBI gene;Acc:101883994]	-
ENSDARG00000040910	9.29681330983689	15.5361625297693	10.4497994888299	36.200792535958	35.9996821839316	37.7864508014098	11.7609251094787	36.6623085070998	-1.65238325320754	0.000157495473078754	0.00304093962074221	ildr1b	9	34260604	34269066	-	2701	protein_coding	immunoglobulin-like domain containing receptor 1b [Source:ZFIN;Acc:ZDB-GENE-040912-72]	-
ENSDARG00000053425	287.486073119571	295.187088065617	377.499006533981	168.93703183447	181.798395028854	187.820887807008	320.057389239723	179.518771556778	0.830840559752254	0.000159484828335022	0.00307602487479859	serinc2l	16	34459066	34477805	-	1405	protein_coding	serine incorporator 2, like [Source:ZFIN;Acc:ZDB-GENE-100921-58]	-
ENSDARG00000074501	63.6474141981141	61.1089059504259	31.3493984664898	12.0669308453193	18.8998331465641	17.7818592006635	52.0352395383432	16.2495410641823	1.69066675765431	0.000162776840208101	0.00313613200228336	tnip2	1	37372919	37377509	-	1753	protein_coding	TNFAIP3 interacting protein 2 [Source:ZFIN;Acc:ZDB-GENE-120913-2]	-
ENSDARG00000077353	1134.2112238001	1122.74667881799	1683.72394263772	2413.38616906386	2239.18023184054	2782.86096490383	1313.56061508527	2478.47578860275	-0.916889193854932	0.000164662682898649	0.00316904689285546	rerea	23	22785375	22926495	+	4926	protein_coding	arginine-glutamic acid dipeptide (RE) repeats a [Source:ZFIN;Acc:ZDB-GENE-060718-1]	zf-GATA
ENSDARG00000044574	29.3207189002548	39.3582784087489	23.5120488498673	80.4462056354621	62.9994438218803	81.129732603027	30.7303487196237	74.8584606867898	-1.27540541792498	0.000164900453993643	0.0031702067904483	rbms3	16	39643268	39900665	-	2176	protein_coding	RNA binding motif, single stranded interacting protein [Source:ZFIN;Acc:ZDB-GENE-060929-244]	-
ENSDARG00000022213	1360.91044066305	1248.0717232248	1474.72795286112	881.891529278754	895.492094325298	877.979298032758	1361.23670558299	885.120973878937	0.620505460023715	0.000165557171701197	0.00317748325220833	uck2b	2	6051916	6065416	-	1822	protein_coding	uridine-cytidine kinase 2b [Source:ZFIN;Acc:ZDB-GENE-030131-5265]	-
ENSDARG00000097815	50.0597639760448	58.001673444472	50.9427725080459	25.1394392610819	16.1998569827692	20.0045916007464	53.0014033095209	20.4479626148658	1.37744330840375	0.00016563476527469	0.00317748325220833	CU928129.1	5	69183255	69184273	+	712	lincRNA	-	-
ENSDARG00000103193	0	1.03574416865129	3.91867480831122	15.0836635566491	15.2998649281709	18.8932254007049	1.65147299232084	16.4255846285083	-3.57328814051737	0.000166184235008359	0.00318460347344345	CR394535.1	3	49576662	49624678	+	2266	protein_coding	zinc-binding protein A33-like [Source:NCBI gene;Acc:100536643]	-
ENSDARG00000074807	1488.20526905927	1692.4059715762	2084.73499802157	962.337734914216	1007.09110909549	1094.69570704084	1755.11541288568	1021.37485035018	0.780303209682102	0.000167781038975519	0.003211757080496	tbrg4	16	27658977	27677930	-	4221	protein_coding	transforming growth factor beta regulator 4 [Source:ZFIN;Acc:ZDB-GENE-091020-8]	-
ENSDARG00000010717	43.6235086076962	62.1446501190772	82.2921709745357	20.1115514088655	10.7999046551795	26.6727888009952	62.686776567103	19.1947482883467	1.70992597772048	0.000168421292348817	0.00322056132906838	chchd10	21	15704556	15708626	+	857	protein_coding	coiled-coil-helix-coiled-coil-helix domain containing 10 [Source:ZFIN;Acc:ZDB-GENE-040426-1753]	-
novel.1099	277.474120324362	406.011714111304	416.685754617093	197.093203806882	198.898244066222	181.152690606759	366.723863017587	192.381379493288	0.926635666014602	0.000177921532187255	0.00339858670038971	-	CHR_ALT_CTG12_1_7	18565351	18568711	-	1644	-	PF13242:HAD-hyrolase-like|PF13344:Haloacid dehalogenase-like hydrolase	-
novel.1453	278.904399295107	362.51045902795	582.576321502268	167.931454264027	165.598538046085	196.711817407339	407.997059941775	176.747269905817	1.20400947017737	0.000178539669222176	0.00340675052597016	-	CHR_ALT_CTG15_2_2	17128730	17137781	-	1034	-	PF00830:Ribosomal L28 family	-
ENSDARG00000036721	1099.16938901687	1193.17728228628	1869.20788356445	679.770437619655	659.694176020546	747.949452627906	1387.18485162253	695.804688756036	0.994483565090591	0.00018114125953326	0.00345270319665318	tomm40l	19	10831362	10845087	+	5326	protein_coding	translocase of outer mitochondrial membrane 40 homolog, like [Source:ZFIN;Acc:ZDB-GENE-040426-2319]	-
ENSDARG00000037403	1629.80288716294	2088.06024400099	1635.39362000188	2934.27535055348	2864.67470978636	2879.54982430744	1784.41891705527	2892.83329488242	-0.697084638728092	0.000181859646140635	0.00346270072502318	si:dkey-4p15.3	15	19661498	19677511	-	2887	protein_coding	si:dkey-4p15.3 [Source:ZFIN;Acc:ZDB-GENE-121214-31]	-
ENSDARG00000076462	4.29083691223241	2.07148833730257	1.30622493610374	16.0892411270924	20.6998172557607	17.7818592006635	2.55618339521291	18.1903058611722	-2.71971816525494	0.000183001008382372	0.00347789991832698	ndnfl	17	26569601	26586739	+	2547	protein_coding	neuron-derived neurotrophic factor , like [Source:ZFIN;Acc:ZDB-GENE-131127-464]	-
ENSDARG00000015088	253.874517307084	253.757321319565	205.077314968287	132.736239298513	141.298752571931	132.252577804934	237.569717864979	135.429189891793	0.813724012843731	0.000183047364122472	0.00347789991832698	dnajb11	9	32641026	32648725	-	2295	protein_coding	DnaJ heat shock protein family (Hsp40) member B11 [Source:ZFIN;Acc:ZDB-GENE-031113-9]	-
ENSDARG00000068263	59.3565772858817	73.5378359742413	96.6606452716768	15.0836635566491	33.2997060201367	31.118253601161	76.5183528439333	26.5005410593156	1.51992421909271	0.000185742126547574	0.00352535003202941	csf1b	8	37168570	37202417	+	1452	protein_coding	colony stimulating factor 1b (macrophage) [Source:ZFIN;Acc:ZDB-GENE-061215-106]	-
ENSDARG00000099694	11.4422317659531	7.250209180559	5.22489974441496	36.200792535958	24.2997854741538	34.4523522012854	7.97244689697568	31.6509767371324	-1.92855590994891	0.000187378739895972	0.0035526372553525	neurl1b	14	15662563	15740090	-	4301	protein_coding	neuralized E3 ubiquitin protein ligase 1B [Source:ZFIN;Acc:ZDB-GENE-050522-102]	-
ENSDARG00000089769	61.5019957419979	40.3940225774002	45.7178727636309	19.1059738384223	19.7998252011624	12.2250282004561	49.2046303610096	17.0436090800136	1.53003528913846	0.000190281573765859	0.00360384825817417	hapln1a	5	46490622	46505702	-	4928	protein_coding	hyaluronan and proteoglycan link protein 1a [Source:ZFIN;Acc:ZDB-GENE-050302-175]	-
ENSDARG00000014680	291.061770546432	354.22450567874	417.991979553197	614.407895540842	635.394390546392	594.580917022184	354.426085259456	614.794401036473	-0.799073328143258	0.000191780720055873	0.00362839370783675	znf710a	18	26048128	26094678	+	2452	protein_coding	zinc finger protein 710a [Source:ZFIN;Acc:ZDB-GENE-030131-5559]	zf-C2H2
ENSDARG00000074581	24.3147425026503	29.000836722236	19.5933740415561	51.2844560926071	59.3994756034871	74.4615354027782	24.3029844221475	61.7151556996241	-1.33333221630452	0.000193090188677721	0.00364930240188794	add2	5	13781968	13835556	-	6839	protein_coding	adducin 2 (beta) [Source:ZFIN;Acc:ZDB-GENE-080718-4]	-
ENSDARG00000103479	17.8784871343017	17.6076508670719	15.6746992332449	47.262145810834	44.0996106753162	43.3432818016172	17.0536124115395	44.9016794292558	-1.38834433333307	0.000193902727384862	0.0036607851068643	ptprfa	6	2951645	3276052	+	9026	protein_coding	protein tyrosine phosphatase, receptor type, f, a [Source:ZFIN;Acc:ZDB-GENE-020107-2]	-
ENSDARG00000030753	882.482124949132	1078.20967956599	1163.84641806843	617.424628252172	636.294382600991	645.703762224092	1041.51274086118	633.140924359085	0.716708471866287	0.000196330767124942	0.00370271119414093	prrg4	18	45666489	45676686	+	4113	protein_coding	proline rich Gla (G-carboxyglutamic acid) 4 (transmembrane) [Source:ZFIN;Acc:ZDB-GENE-050417-112]	-
ENSDARG00000075284	116.567736115647	123.253556069503	113.641569441025	60.3346542265966	68.39939614947	48.9001128018245	117.820953875392	59.2113877259637	0.98802083659143	0.000197093033565965	0.00371316622308875	kansl1l	9	38712474	38774403	+	5481	protein_coding	KAT8 regulatory NSL complex subunit 1-like [Source:ZFIN;Acc:ZDB-GENE-081104-473]	-
ENSDARG00000069432	1250.77895991575	1635.44004230038	1179.52111730168	796.417435791075	832.492650503418	715.719832826704	1355.24670650594	781.543306373732	0.793972401680857	0.000197537582379656	0.00371761983277203	plscr3b	7	26580501	26603743	-	3667	protein_coding	phospholipid scramblase 3b [Source:ZFIN;Acc:ZDB-GENE-040426-2517]	-
ENSDARG00000054362	632.89844455428	733.306871405111	573.432746949542	373.069278634456	365.396774166906	423.430522215798	646.546020969644	387.298858339053	0.740595101841715	0.000199833490934208	0.00375686962956312	ccdc47	3	31705454	31716157	-	3814	protein_coding	coiled-coil domain containing 47 [Source:ZFIN;Acc:ZDB-GENE-040912-15]	-
ENSDARG00000055575	896.784914656573	968.420797688952	1773.85346322888	2638.63554484316	2449.77837261654	2992.90917671167	1213.01972519147	2693.77436472379	-1.1521625520469	0.000201245891624962	0.00377944440002295	pcolce2b	24	5871589	5910811	-	2446	protein_coding	procollagen C-endopeptidase enhancer 2b [Source:ZFIN;Acc:ZDB-GENE-040426-1177]	-
ENSDARG00000008765	820.980129207134	961.170588508394	805.940785576008	536.97842261671	539.095240704375	565.685395821106	862.697167763845	547.253019714064	0.656887721994233	0.000201654102441594	0.00378313263614166	tmed5	20	14789148	14806671	+	2394	protein_coding	transmembrane p24 trafficking protein 5 [Source:ZFIN;Acc:ZDB-GENE-040426-1302]	-
ENSDARG00000117069	69.3685300810906	41.4297667460514	57.4738971885646	106.591222466987	125.098895589162	138.920775005183	56.0907313385689	123.536964353778	-1.12945391472672	0.000202158804453069	0.00378862145596202	CABZ01060373.1	17	1193815	1271912	+	5253	protein_coding	inverted formin, FH2 and WH2 domain containing [Source:NCBI gene;Acc:792715]	-
novel.1043	59.3565772858817	59.0374176131233	35.268073274801	104.580067326101	116.098975043179	116.693451004354	51.2206893912687	112.457497791211	-1.11728040908884	0.00020391608063705	0.00381754842785923	-	CHR_ALT_CTG12_1_19	27242896	27245788	+	1796	-	PF00025:ADP-ribosylation factor family	Arf
ENSDARG00000007412	1033.37655636264	861.73914831787	414.073304744886	343.907529091601	320.397171436991	252.280127409413	769.729669808465	305.528275979335	1.33423991643314	0.000206715683581858	0.00386590796730051	slc2a1b	6	48068695	48094342	-	1903	protein_coding	solute carrier family 2 (facilitated glucose transporter), member 1b [Source:ZFIN;Acc:ZDB-GENE-090915-1]	-
ENSDARG00000077138	529.918358660702	506.478898470479	330.474908834246	929.153675089588	1016.09102964147	752.394917428072	455.624055321809	899.213207386376	-0.978533191347262	0.000207877681170507	0.0038835725791896	zgc:195173	24	33279654	33285003	-	1457	protein_coding	zgc:195173 [Source:ZFIN;Acc:ZDB-GENE-081022-190]	-
ENSDARG00000009208	94.398412069113	83.8952776607542	105.804219824403	178.992807538903	175.498450646666	158.92536660593	94.6993031847567	171.1388749305	-0.858294002502788	0.00020876086215598	0.00389599686322445	prkcda	6	40523370	40544207	+	2908	protein_coding	protein kinase C, delta a [Source:ZFIN;Acc:ZDB-GENE-030131-6503]	-
ENSDARG00000069185	258.165354219317	267.221995512032	250.795187731918	398.208717895538	409.496384842222	410.094127815301	258.727512487756	405.93307685102	-0.64922058821956	0.000209526770477028	0.00390620889427945	celsr1a	4	28190013	28335184	-	11760	protein_coding	cadherin EGF LAG seven-pass G-type receptor 1a [Source:ZFIN;Acc:ZDB-GENE-030616-78]	-
ENSDARG00000063701	318.23707099057	337.652598980319	350.068282875803	527.92822448272	499.495590302051	540.123973220152	335.319317615564	522.515929334974	-0.641420706178032	0.000210237629566334	0.00391537441507271	rreb1a	24	2346514	2450597	-	8609	protein_coding	ras responsive element binding protein 1a [Source:ZFIN;Acc:ZDB-GENE-030219-137]	zf-C2H2
ENSDARG00000088204	14.3027897074414	2.07148833730257	14.3684742971411	0	0	0	10.2475841139617	0	5.7986294117961	0.000210990425537349	0.00392530104176776	shisa8b	12	18792315	18883079	-	5622	protein_coding	shisa family member 8b [Source:ZFIN;Acc:ZDB-GENE-130603-87]	-
ENSDARG00000045543	1140.64747916845	1359.93209343914	1550.48899915514	816.528987199941	845.992531322392	773.51087522886	1350.35619058758	812.010797917064	0.732425815477028	0.000213474402617329	0.00396738067715453	atp6v1f	4	20049260	20063234	-	926	protein_coding	ATPase H+ transporting V1 subunit F [Source:ZFIN;Acc:ZDB-GENE-040718-259]	-
ENSDARG00000100304	188.796824138226	205.077345392955	193.321290543354	298.656538421653	319.497179382393	347.857620612979	195.731820024845	322.003779472342	-0.718440001454609	0.000214351748625989	0.00397815671786758	chdh	8	53474755	53490376	-	2157	protein_coding	choline dehydrogenase [Source:ZFIN;Acc:ZDB-GENE-120111-1]	-
ENSDARG00000008398	6.43625536834861	2.07148833730257	5.22489974441496	22.1227065497521	17.9998410919658	31.118253601161	4.57754781668872	23.7469337476263	-2.33686190063269	0.000214499715526678	0.00397815671786758	cacna1c	4	20318127	20474972	+	6852	protein_coding	calcium channel, voltage-dependent, L type, alpha 1C subunit [Source:ZFIN;Acc:ZDB-GENE-020129-1]	-
ENSDARG00000003952	10389.5464434854	13620.0358177644	11634.545505876	7438.25728856892	7764.23145501944	6906.02956705767	11881.3759223753	7369.50610354868	0.688973506651913	0.000216090631471032	0.00400350485277245	pfn2	22	35179575	35194243	-	3249	protein_coding	profilin 2 [Source:ZFIN;Acc:ZDB-GENE-040115-4]	-
ENSDARG00000078676	257.450214733945	190.576927031837	113.641569441025	426.364889867949	408.596392787623	444.546480016586	187.222903735602	426.502587557386	-1.1799416264851	0.000216598879060174	0.00400876267359036	myrf	25	3897907	3979583	-	5038	protein_coding	myelin regulatory factor [Source:ZFIN;Acc:ZDB-GENE-080204-57]	NDT80/PhoG
ENSDARG00000102987	1787.1335739448	1824.98122516357	1874.43278330887	1285.12813502651	1253.68893205542	1143.59581984267	1828.84919413908	1227.4709623082	0.574822246950064	0.000218334489705292	0.00403670184900261	capn7	16	36167907	36196700	-	4593	protein_coding	calpain 7 [Source:ZFIN;Acc:ZDB-GENE-111111-1]	-
novel.1564	21.454184561162	13.4646741924667	15.6746992332449	48.2677233812773	51.2995471121025	41.1205494015342	16.8645193289579	46.8959399649713	-1.45350551435492	0.000219027867360638	0.00404533372395139	-	CHR_ALT_CTG17_1_12	21003305	21049744	-	1645	-	PF00013:KH domain	KH_1
novel.1392	85.1015987592761	48.6799759266104	31.3493984664898	7.03904299310294	17.0998490373675	17.7818592006635	55.0436577174588	13.9735837437113	1.992184990255	0.000220812216933152	0.00407407664713439	-	CHR_ALT_CTG15_1_12	17033251	17044932	+	1720	-	PF03036:Perilipin family	Perilipin
ENSDARG00000010145	116.567736115647	78.7165568174977	101.885545016092	187.037428102449	197.098259957025	181.152690606759	99.0566126497455	188.429459555411	-0.922853953102083	0.000221101029962585	0.00407448969945451	tor4aa	10	3322663	3332362	-	2819	protein_coding	torsin family 4, member Aa [Source:ZFIN;Acc:ZDB-GENE-050417-9]	-
novel.3485	44.3386480930682	41.4297667460514	47.0240976997347	97.5410243329978	88.1992213506324	83.3524650031099	44.2641708462848	89.6975702289134	-1.02208697096561	0.000221290873934539	0.00407448969945451	-	CHR_ALT_CTG9_2_9	28864998	28873804	-	1991	-	-	-
ENSDARG00000043673	50.0597639760448	42.4655109147027	43.1054228914234	17.0948186975357	16.1998569827692	18.8932254007049	45.210232594057	17.3959670270033	1.38776340693558	0.00022272892517127	0.00409063975518264	si:dkey-174m14.3	20	9355912	9421263	+	3256	protein_coding	si:dkey-174m14.3 [Source:ZFIN;Acc:ZDB-GENE-030131-8158]	-
ENSDARG00000042904	350.418347832313	194.719903706442	188.096390798939	503.794362792082	572.394946724512	517.896649219323	244.411547445898	531.361986245306	-1.1146049260101	0.00022284286327787	0.00409063975518264	foxo3b	20	32286765	32332736	-	4540	protein_coding	forkhead box O3b [Source:ZFIN;Acc:ZDB-GENE-990708-6]	Fork_head
ENSDARG00000059279	301.788862827013	354.22450567874	454.566277764102	211.171289793088	182.698387083453	202.268648407547	370.193215423285	198.712775094696	0.894349915819295	0.000222855122160846	0.00409063975518264	tfap2a	24	8721676	8732519	-	3092	protein_coding	transcription factor AP-2 alpha [Source:ZFIN;Acc:ZDB-GENE-011212-6]	AP-2
ENSDARG00000062590	193.80280053583	184.362462019929	109.722894632714	359.996770218693	282.597505143863	511.228452019074	162.629385729491	384.607575793877	-1.23550634873173	0.000223802197071317	0.00410380620091758	pleca	19	22407819	22621991	-	19476	protein_coding	plectin a [Source:ZFIN;Acc:ZDB-GENE-030131-8984]	-
ENSDARG00000059075	747.320762213811	726.056662224552	822.921709745357	488.710699235432	521.995391667008	461.216973017208	765.433044727906	490.64102130655	0.640214733697265	0.000228093304484307	0.00417820145445099	nip7	18	5843583	5850683	-	1471	protein_coding	NIP7, nucleolar pre-rRNA processing protein [Source:ZFIN;Acc:ZDB-GENE-050522-256]	-
ENSDARG00000019274	45.0537875784403	36.251045902795	11.7560244249337	7.03904299310294	2.69997616379487	6.66819720024879	31.020285968723	5.46907211904887	2.53827522212225	0.000234296090451259	0.00428742640928226	rasd1	12	1398404	1400009	+	1312	protein_coding	RAS, dexamethasone-induced 1 [Source:ZFIN;Acc:ZDB-GENE-040426-1473]	-
ENSDARG00000055075	465.555804977216	375.975133220417	305.656635048275	715.971230155613	732.593532443008	630.144635423511	382.395857748636	692.903132674044	-0.853925824402909	0.000234935396286354	0.00429472484920602	svila	12	23812530	23935333	+	10218	protein_coding	supervillin a [Source:ZFIN;Acc:ZDB-GENE-990706-5]	-
ENSDARG00000036164	1386.65546213644	1233.57130486368	1017.54922522481	736.082781564478	744.293429152785	725.722128627077	1212.59199740831	735.36611311478	0.722782883877643	0.000235826553127298	0.00430660760618972	cars	7	31796237	31831044	-	3237	protein_coding	cysteinyl-tRNA synthetase [Source:ZFIN;Acc:ZDB-GENE-030328-29]	-
ENSDARG00000074335	1059.8367173214	1125.85391132395	1167.76509287674	1716.52091274667	1626.28564265911	1621.4832858605	1117.8185738407	1654.76328042209	-0.566660658547624	0.000237599821378987	0.00433314342316189	boc	24	21206243	21258945	-	4677	protein_coding	BOC cell adhesion associated, oncogene regulated [Source:ZFIN;Acc:ZDB-GENE-030131-6560]	-
ENSDARG00000026766	1129.92038688787	1018.13651778421	1442.07232945853	735.077203994035	671.394072730324	690.15841022575	1196.7097447102	698.876562316703	0.77509931972078	0.000237764868684135	0.00433314342316189	bcl2l10	18	39106722	39119005	+	1349	protein_coding	BCL2 like 10 [Source:ZFIN;Acc:ZDB-GENE-030825-2]	-
novel.493	46.4840665491844	76.6450684801952	111.029119568818	23.1282841201954	23.3997934195555	32.2296198012025	78.0527515327325	26.2525657803178	1.56358372338788	0.000238696555387245	0.00434568856189214	-	24	49012	52495	+	1099	-	PF01391:Collagen triple helix repeat (20 copies)	Collagen
novel.423	87.2470172153923	92.1812310099645	83.5983959106394	158.881256130038	161.998569827692	146.700338405473	87.6755480453321	155.860054787734	-0.829573403100992	0.000239405455998355	0.00435415625675216	-	21	37551120	37552421	+	1282	-	-	-
ENSDARG00000077207	57.9262983151375	93.2169751786158	121.478919057648	22.1227065497521	34.199698074735	40.0091832014928	90.8740641838004	32.1105292753266	1.49275167564554	0.000239763800084901	0.00435623750713768	lzts2b	12	47698356	47734957	+	2333	protein_coding	leucine zipper, putative tumor suppressor 2b [Source:ZFIN;Acc:ZDB-GENE-030131-9587]	-
novel.2827	197.378497962691	215.434787079467	212.91466458491	375.080433775342	326.697115819179	323.407564212067	208.575983209023	341.728371268863	-0.714237177896401	0.00024197746849462	0.00439198941800194	-	CHR_ALT_CTG5_1_31	35782238	35871977	+	4967	-	PF00620:RhoGAP domain|PF01852:START domain	RhoGAP
ENSDARG00000087473	1523.96224332788	1509.07925372492	1869.20788356445	932.170407800917	863.992372414358	1113.58893244155	1634.08312687242	969.917237552275	0.752398760295219	0.000246177729537122	0.00446368959343452	dnajb12b	12	48346693	48374828	-	2100	protein_coding	DnaJ heat shock protein family (Hsp40) member B12b [Source:ZFIN;Acc:ZDB-GENE-070410-128]	-
ENSDARG00000089697	82.2410408177878	53.8586967698669	48.3303226358384	27.1505944019685	22.4998013649572	20.0045916007464	61.4766867411644	23.2183291225574	1.41672171134949	0.000246973627708787	0.0044735790982545	nfe2l2b	6	10888798	10902916	-	3002	protein_coding	nuclear factor, erythroid 2-like 2b [Source:ZFIN;Acc:ZDB-GENE-120320-3]	TF_bZIP
ENSDARG00000031548	33.6115558124872	40.3940225774002	74.4548213579132	115.641420600977	109.799030660991	146.700338405473	49.4867999159335	124.046929889147	-1.34712402211933	0.000249918484086217	0.00452233447394108	ephb3a	2	7923964	8017579	-	4322	protein_coding	eph receptor B3a [Source:ZFIN;Acc:ZDB-GENE-990415-60]	-
ENSDARG00000090560	15.0179291928134	22.7863717103283	14.3684742971411	52.2900336630504	39.5996504023247	51.1228452019074	17.390925066761	47.6708430890942	-1.4537912212146	0.000250579857805046	0.00452971281416815	mfap5	16	12669765	12689080	-	1586	protein_coding	microfibril associated protein 5 [Source:ZFIN;Acc:ZDB-GENE-100922-279]	-
novel.1412	468.416362918705	508.550386807781	751.079338259651	292.623072998994	278.99753692547	325.630296612149	576.015362662046	299.083635512204	0.943580526848777	0.000250929604807314	0.00453144867730903	-	CHR_ALT_CTG15_1_15	20513046	20564310	-	1829	-	PF03031:NLI interacting factor-like phosphatase	NIF
ENSDARG00000013076	636.474141981141	584.159711119325	442.810253339168	312.734624407859	338.397012528957	267.839254209993	554.481368813211	306.32363038227	0.857402207542553	0.000252017979871722	0.00454650618233228	bmi1b	2	21164930	21170517	-	2303	protein_coding	bmi1 polycomb ring finger oncogene 1b [Source:ZFIN;Acc:ZDB-GENE-040116-4]	-
ENSDARG00000105358	16.4482081635576	27.9650925535847	2.61244987220748	1.00557757044328	0	0	15.6752501964499	0.335192523481092	5.4596906462617	0.000254075140080167	0.00457899293827628	si:dkeyp-32g11.8	7	8437206	8438657	-	1347	protein_coding	si:dkeyp-32g11.8 [Source:ZFIN;Acc:ZDB-GENE-160114-71]	-
ENSDARG00000095421	80.8107618470437	76.6450684801952	94.0481953994693	171.9537645458	133.198824080547	171.150394806386	83.8346752422361	158.767661144244	-0.92456215783009	0.000255607802070992	0.00460197111389912	BX324123.2	10	17104298	17132910	-	959	processed_transcript	-	-
novel.1068	178.069731857645	209.22032206756	144.990967907515	327.818287964508	374.396694712888	285.621113410657	177.427007277573	329.278698696018	-0.890099237749001	0.000256170559988491	0.00460745841026632	-	CHR_ALT_CTG12_1_28	33993345	34030144	-	3233	-	PF00965:Tissue inhibitor of metalloproteinase	-
ENSDARG00000007682	197.378497962691	254.793065488216	560.370497588505	834.62938346792	809.092857083862	1191.38456644445	337.514020346471	945.035602332078	-1.48892797675903	0.000258796571824732	0.00464961499084614	ppdpfa	8	23213320	23216035	+	1309	protein_coding	pancreatic progenitor cell differentiation and proliferation factor a [Source:ZFIN;Acc:ZDB-GENE-030219-204]	-
ENSDARG00000037618	295.352607458664	219.577763754073	391.867480831122	555.078818884689	596.694732198666	614.585508622931	302.265950681286	588.786353235428	-0.964561571734271	0.000259035101673679	0.00464961499084614	ddit4	12	48340133	48342259	+	1551	protein_coding	DNA-damage-inducible transcript 4 [Source:ZFIN;Acc:ZDB-GENE-031002-35]	-
ENSDARG00000025855	37.9023927247196	53.8586967698669	58.7801221246683	22.1227065497521	13.4998808189743	17.7818592006635	50.1804038730849	17.8014821897966	1.48828639097918	0.000262547925149432	0.00470793769394463	camk2n1a	2	44943396	44946094	-	2125	protein_coding	calcium/calmodulin-dependent protein kinase II inhibitor 1a [Source:ZFIN;Acc:ZDB-GENE-050522-319]	-
ENSDARG00000059461	718.715182798928	731.235383067808	768.060262429	1123.23014618514	1087.19040195473	1066.91155203981	739.336942765245	1092.44403339323	-0.564028397133575	0.000266866607625925	0.00478057935024977	mepce	5	68765883	68782641	-	5654	protein_coding	methylphosphate capping enzyme [Source:ZFIN;Acc:ZDB-GENE-030131-3936]	-
ENSDARG00000045797	394.04185644001	475.40657341094	662.256042604597	224.243798208851	292.497417744444	251.168761209371	510.568157485182	255.969992387555	0.99278106519279	0.00026978102119134	0.00482794492833401	si:ch211-68a17.7	25	18951554	18953322	-	591	protein_coding	si:ch211-68a17.7 [Source:ZFIN;Acc:ZDB-GENE-100427-3]	-
novel.2533	105.125504349694	111.860370214339	66.6174717412908	41.2286803881743	44.9996027299145	38.8978170014513	94.5344487684412	41.7087000398467	1.18655741851558	0.000271121752950991	0.00484708158929399	-	CHR_ALT_CTG2_1_3	38262302	38270553	+	1455	-	PF00106:short chain dehydrogenase	adh_short
ENSDARG00000069157	200.239055904179	198.862880381047	173.727916501798	346.92426180293	347.39693307494	282.287014810532	190.943284262341	325.536069896134	-0.767685405593734	0.000272059736331643	0.00485898689088314	tmem135	10	25312337	25328814	-	2369	protein_coding	transmembrane protein 135 [Source:ZFIN;Acc:ZDB-GENE-070424-70]	-
novel.1351	72.2290880225789	94.252719347267	48.3303226358384	154.858945848265	176.398442701265	140.032141205225	71.6040433352281	157.096509918251	-1.12686445923107	0.00027701978269487	0.00494263068824213	-	CHR_ALT_CTG14_1_6	12053518	12058527	-	749	-	PF01290:Thymosin beta-4 family	-
ENSDARG00000040284	476.282897257797	334.545366474365	193.321290543354	150.836635566491	139.498768462735	120.027549604478	334.716518091839	136.787651211235	1.29444750265633	0.000277891301705758	0.00494917916618193	si:dkey-79d12.5	16	24819118	24832038	-	3551	protein_coding	si:dkey-79d12.5 [Source:ZFIN;Acc:ZDB-GENE-131127-429]	-
ENSDARG00000006288	124.43427045474	101.502928527826	104.497994888299	198.098781377325	196.198267902427	186.709521606966	110.145064623622	193.66885696224	-0.807960063570116	0.000277941024842132	0.00494917916618193	prdm5	23	1926562	2037659	-	3185	protein_coding	PR domain containing 5 [Source:ZFIN;Acc:ZDB-GENE-040708-1]	zf-C2H2
ENSDARG00000060610	30.0358583856269	30.0365808908873	28.7369485942823	76.423895353689	71.0993723132649	54.4569438020318	29.6031292902655	67.3267371563286	-1.18587281655012	0.000279185178650369	0.00496638176364103	pcdh7b	7	63324888	63570206	+	5325	protein_coding	protocadherin 7b [Source:ZFIN;Acc:ZDB-GENE-081104-299]	-
ENSDARG00000096037	301.073723341641	414.297667460514	687.074316390568	197.093203806882	163.798553936889	224.495972408376	467.481902397574	195.129243384049	1.25847708541537	0.000281433747927317	0.00500139973928545	si:ch211-214j24.14	4	5249494	5253973	+	859	protein_coding	si:ch211-214j24.14 [Source:ZFIN;Acc:ZDB-GENE-110914-226]	-
ENSDARG00000032868	213.111566640876	186.433950357232	184.177715990627	115.641420600977	85.4992451868375	115.582084804312	194.574410996245	105.574250197376	0.887866071461484	0.00028260134907071	0.00501715715149391	pde4ba	6	30851545	30954268	-	5574	protein_coding	phosphodiesterase 4B, cAMP-specific a [Source:ZFIN;Acc:ZDB-GENE-030131-9570]	-
ENSDARG00000095798	12.8725107366972	12.4289300238154	35.268073274801	0	3.59996821839316	2.22273240008293	20.1898380117712	1.9409002061587	3.33514651304689	0.000283226388499582	0.0050232604752756	BX666064.1	22	11082776	11085979	+	1015	lincRNA	-	-
ENSDARG00000101482	1919.43437873863	2038.34452390573	2608.53119739917	1068.9289573812	1144.78989344902	1460.33518685449	2188.77003334784	1224.68467922824	0.837461847051556	0.000285599240557831	0.0050603198773441	hk2	5	13870340	14004206	+	3832	protein_coding	hexokinase 2 [Source:NCBI gene;Acc:406339]	-
ENSDARG00000098825	3683.68348915152	3893.36232996018	8890.16691512206	1789.92807538903	1825.18388672533	2638.38335889844	5489.07091141126	2084.4984403376	1.39672561176478	0.000291448843288728	0.00515884672065083	farsa	3	13879446	13901074	+	1884	protein_coding	phenylalanyl-tRNA synthetase subunit alpha [Source:ZFIN;Acc:ZDB-GENE-050512-2]	-
ENSDARG00000103691	546.36656682426	452.620201700612	497.671700655525	741.110669416695	825.292714066631	786.847269629358	498.886156393466	784.416884370895	-0.651757013838169	0.000296831046094484	0.00524891334974999	rfx7b	25	388258	408173	+	9330	protein_coding	regulatory factor X7b [Source:ZFIN;Acc:ZDB-GENE-170623-1]	RFX
ENSDARG00000015752	4.29083691223241	2.07148833730257	1.30622493610374	21.1171289793088	17.0998490373675	14.4477606005391	2.55618339521291	17.5549128724051	-2.67032185902305	0.000297404595732493	0.00525385368920111	zap70	8	20393250	20414364	+	2580	protein_coding	zeta chain of T cell receptor associated protein kinase 70 [Source:ZFIN;Acc:ZDB-GENE-050522-257]	-
ENSDARG00000097928	48.6294850053006	58.001673444472	44.4116478275272	102.568912185214	99.8991180604101	95.577493203566	50.3476020924333	99.3485078163968	-0.978302406005605	0.000297921322462983	0.00525778144188624	si:ch73-40a17.4	2	295899	299908	+	1729	protein_coding	si:ch73-40a17.4 [Source:ZFIN;Acc:ZDB-GENE-131127-71]	zf-C2H2
ENSDARG00000077852	28.6055794148827	17.6076508670719	22.2058239137636	63.3513869379264	66.5994120402734	46.6773804017416	22.8063513985727	58.8760597933138	-1.35407799685606	0.000298575035790942	0.00526411662312559	samd11	23	23020709	23123901	+	4524	protein_coding	sterile alpha motif domain containing 11 [Source:ZFIN;Acc:ZDB-GENE-060428-2]	SAND
ENSDARG00000068367	494.876523877471	565.516316083602	868.639582508988	304.690003844313	259.197711724307	363.416747413559	643.01080749002	309.101487660726	1.05556861785306	0.000301044261963787	0.00530162123062021	nfkbie	20	51274297	51307815	-	1755	protein_coding	nuclear factor of kappa light polypeptide gene enhancer in B-cells inhibitor, epsilon [Source:ZFIN;Acc:ZDB-GENE-061215-132]	-
novel.971	311.800815622222	389.439807412884	485.915676230592	218.210332786191	196.198267902427	224.495972408376	395.718766421899	212.968191032331	0.890842687609842	0.000301566645539178	0.00530162123062021	-	CHR_ALT_CTG11_1_23	34777954	34784227	-	2891	-	PF06747:CHCH domain	-
ENSDARG00000007377	7198.59405975524	8919.82878042488	20842.1250804713	3580.86172834851	3299.37087215733	5721.31319781347	12320.1826402171	4200.51526610643	1.5523422362123	0.000301729884969793	0.00530162123062021	odc1	17	51743908	51760243	+	5194	protein_coding	ornithine decarboxylase 1 [Source:ZFIN;Acc:ZDB-GENE-010816-1]	-
novel.2945	10.011952795209	40.3940225774002	23.5120488498673	4.02231028177311	4.49996027299145	2.22273240008293	24.6393414074921	3.58166765161583	2.75369484962257	0.000301889629985484	0.00530162123062021	-	CHR_ALT_CTG5_2_1	8919677	8955887	+	1385	-	PF01553:Acyltransferase	Acyltransferase
ENSDARG00000070498	12.8725107366972	18.6433950357231	23.5120488498673	2.01115514088655	3.59996821839316	3.3340986001244	18.3426515407626	2.9817406531347	2.5974544147405	0.00030256641375058	0.00530828698387559	phyhiplb	12	7445595	7513794	+	3120	protein_coding	phytanoyl-CoA 2-hydroxylase interacting protein-like b [Source:ZFIN;Acc:ZDB-GENE-040927-27]	-
ENSDARG00000033662	11856.2975279835	13356.956798927	12782.7172247112	19070.7786234567	17491.3455811178	20300.2150099574	12665.3238505406	18954.1130715106	-0.581652581777777	0.000303643783528479	0.00531983698817007	scd	12	48390715	48404672	+	1537	protein_coding	stearoyl-CoA desaturase (delta-9-desaturase) [Source:ZFIN;Acc:ZDB-GENE-031106-3]	-
ENSDARG00000105159	162.336663179459	193.68415953779	216.833339393221	315.751357119189	320.397171436991	332.298493812398	190.951387370157	322.815674122859	-0.763791754682972	0.000303820477487876	0.00531983698817007	hdac8	7	51710354	51749895	-	8109	protein_coding	histone deacetylase 8 [Source:ZFIN;Acc:ZDB-GENE-040426-2772]	-
ENSDARG00000046010	89.3924356715085	117.039091057595	79.6797211023282	199.104358947769	197.098259957025	157.814000405888	95.3704159438107	184.672206436894	-0.952614272105181	0.000306401615383348	0.00535977752276846	kdm2bb	10	41826331	41907213	-	8593	protein_coding	lysine (K)-specific demethylase 2Bb [Source:ZFIN;Acc:ZDB-GENE-080225-13]	-
novel.3444	1147.79887402217	1155.89049221484	1422.47895541697	757.199910543787	809.992849138461	786.847269629358	1242.05610721799	784.680009770535	0.661451706580626	0.000311600579290316	0.00544538781421236	-	CHR_ALT_CTG9_1_7	21217000	21266978	-	1508	-	PF06487:Sin3 associated polypeptide p18 (SAP18)	-
novel.1782	97.2589700106013	147.075671948483	329.168683898143	60.3346542265966	52.1995391667008	68.9047044025709	191.167775285742	60.4796325986228	1.65570219249776	0.000313242438732599	0.00546872918452026	-	CHR_ALT_CTG18_1_47	41542525	41547403	+	1413	-	PF01974:tRNA intron endonuclease, catalytic C-terminal domain	-
ENSDARG00000015566	176.639452886901	154.325881129042	131.928718546478	287.595185146777	268.19763227029	252.280127409413	154.298017520807	269.357648275493	-0.79689962214542	0.000319343517449176	0.00556980002113504	dnmt3ab	17	36936918	37054959	-	8188	protein_coding	DNA (cytosine-5-)-methyltransferase 3 alpha b [Source:ZFIN;Acc:ZDB-GENE-050314-3]	-
ENSDARG00000000019	2467.23122453363	2489.92898143769	2257.15668958726	3808.12225926869	3896.96559641059	3280.75302252241	2404.77229851953	3661.94695940056	-0.606583193296378	0.000320125612329741	0.00557799359630163	ube2h	4	15011341	15059876	+	2758	protein_coding	ubiquitin-conjugating enzyme E2H (UBC8 homolog, yeast) [Source:ZFIN;Acc:ZDB-GENE-030616-67]	-
ENSDARG00000005713	461.980107550356	466.084875893079	585.188771374476	292.623072998994	307.797282672615	315.628000811776	504.417918272637	305.349452161128	0.72194592479461	0.000321027179485676	0.00558825090215806	ethe1	16	54303491	54320489	+	1394	protein_coding	ethylmalonic encephalopathy 1 [Source:ZFIN;Acc:ZDB-GENE-040426-2503]	-
ENSDARG00000045893	476.998036743169	443.29850418275	489.834351038903	309.717891696529	311.397250891008	277.841550010366	470.043630654941	299.652230865968	0.648442426178551	0.000325380099111217	0.00565850883167121	kctd15a	25	20357731	20381271	-	3946	protein_coding	potassium channel tetramerization domain containing 15a [Source:ZFIN;Acc:ZDB-GENE-041010-105]	-
ENSDARG00000042671	284.625515178083	338.688343148971	378.805231470085	171.9537645458	196.198267902427	206.714113207713	334.039696599046	191.62204855198	0.798628837688584	0.000326531188904799	0.00567300295120595	odr4	2	20866898	20879820	+	1669	protein_coding	odr-4 GPCR localization factor homolog [Source:ZFIN;Acc:ZDB-GENE-080502-1]	-
novel.2491	75.8047854494392	168.82629949016	224.670689009843	57.3179215152668	33.2997060201367	61.1251410022806	156.433924649814	50.5809228458947	1.62626737523008	0.000329118735176785	0.00571240098178559	-	CHR_ALT_CTG25_2_1	14687997	14731379	+	1428	-	PF00149:Calcineurin-like phosphoesterase	Metallophos
ENSDARG00000059070	10123.514554927	10418.5505924633	14573.5516121094	6279.83192741826	6389.94358764786	7413.92392047662	11705.2055864999	6694.56647851425	0.805995291980392	0.000331540212620287	0.00574884291009545	gars	24	20536056	20554969	+	2622	protein_coding	glycyl-tRNA synthetase [Source:ZFIN;Acc:ZDB-GENE-030131-9174]	-
ENSDARG00000086842	3.57569742686034	1.03574416865129	1.30622493610374	16.0892411270924	15.2998649281709	15.5591268005805	1.97255551053846	15.649410951948	-2.86388401842932	0.00033574136847555	0.00581604349269964	dap1b	9	52378484	52386733	-	740	protein_coding	death associated protein 1b [Source:ZFIN;Acc:ZDB-GENE-000511-4]	-
ENSDARG00000074802	117.282875601019	148.111416117134	181.56526611842	44.2454130995042	62.9994438218803	85.5751974031929	148.986519278858	64.2733514415258	1.21073726777549	0.000339329708513848	0.00587250832757493	cflarb	9	701452	704667	-	610	protein_coding	CASP8 and FADD-like apoptosis regulator b [Source:ZFIN;Acc:ZDB-GENE-091204-464]	-
ENSDARG00000103799	22552.6388106935	24066.5515027813	44099.4600677984	13169.0438625251	12783.4871435141	16057.0188581991	30239.5501270911	14003.1832880794	1.11064616504778	0.000345531062444615	0.00597404140877137	kars	7	67429185	67451386	+	5343	protein_coding	lysyl-tRNA synthetase [Source:ZFIN;Acc:ZDB-GENE-021115-8]	-
ENSDARG00000051888	4230.76519546115	4900.10566188923	5699.05939622062	3051.92792629534	2950.17395497319	3234.07564212067	4943.31008452367	3078.72584112973	0.682876407014327	0.000347678507199059	0.0060053560334383	ist1	7	56472568	56484798	+	3032	protein_coding	increased sodium tolerance 1 homolog (yeast) [Source:ZFIN;Acc:ZDB-GENE-030131-179]	-
ENSDARG00000033978	165.197221120948	159.504601972298	321.33133428152	543.011888039369	397.796488132444	549.014902820484	215.344385791589	496.607759664099	-1.21060945610071	0.000348102803760196	0.00600687543493439	nxn	15	16193809	16323750	-	2478	protein_coding	nucleoredoxin [Source:ZFIN;Acc:ZDB-GENE-050522-75]	-
ENSDARG00000007955	10571.1918727699	11230.5740206859	31882.3382404201	5182.74679806465	4832.05734113822	7712.88142828777	17894.7013779586	5909.22852249688	1.59845428099629	0.000355654331074479	0.00613126095848474	iars	11	1337620	1392468	-	3955	protein_coding	isoleucyl-tRNA synthetase [Source:ZFIN;Acc:ZDB-GENE-030131-6325]	-
ENSDARG00000061647	90.1075751568806	63.1803942877285	66.6174717412908	145.808747714275	126.898879698359	210.048211807837	73.3018137286333	160.91861307349	-1.12328855841065	0.000357048612715249	0.00614806061491322	nrxn1a	12	24342303	24640339	+	11699	protein_coding	neurexin 1a [Source:ZFIN;Acc:ZDB-GENE-070206-1]	-
ENSDARG00000097973	11.4422317659531	9.32169751786157	32.6556234025935	3.01673271132983	0.899992054598289	0	17.8065175621361	1.30557492197604	3.72838961479955	0.000357469936044449	0.00614806061491322	si:ch1073-190k2.1	15	46313082	46315233	+	731	protein_coding	si:ch1073-190k2.1 [Source:ZFIN;Acc:ZDB-GENE-131127-449]	-
ENSDARG00000010155	411.205204088939	394.61852825614	408.848405000471	642.564067513254	575.094922888307	631.256001623552	404.890712448517	616.304997341704	-0.605593917956114	0.000357661532972835	0.00614806061491322	abi1a	24	5935377	6012786	+	3788	protein_coding	abl-interactor 1a [Source:ZFIN;Acc:ZDB-GENE-040426-1701]	-
ENSDARG00000103964	10.727092280581	14.500418361118	7.83734961662245	0	0.899992054598289	0	11.0216200861072	0.299997351532763	4.94681608077898	0.00035915568814286	0.00616420739286194	si:dkeyp-104b3.21	2	51321773	51330642	-	1690	protein_coding	si:dkeyp-104b3.21 [Source:ZFIN;Acc:ZDB-GENE-070912-626]	-
ENSDARG00000044628	692.970161325534	768.522173139254	1212.17674070427	424.353734727063	428.396217988786	495.669325218494	891.223025056353	449.473092644781	0.986183911901173	0.000359291147590665	0.00616420739286194	dtd1	6	6802142	6809598	+	5165	protein_coding	D-tyrosyl-tRNA deacylase 1 [Source:ZFIN;Acc:ZDB-GENE-040801-175]	-
ENSDARG00000003169	3382.60976580988	3867.4687257439	5066.84652714641	2105.67943250822	2205.88052582041	2626.15833069798	4105.64167290006	2312.57276300887	0.827848934678024	0.000361531547485361	0.00619669235901012	magi1b	11	18873113	19091767	+	9164	protein_coding	membrane associated guanylate kinase, WW and PDZ domain containing 1b [Source:ZFIN;Acc:ZDB-GENE-030131-5110]	-
ENSDARG00000057419	42.9083691223241	26.9293483849334	20.8995989776599	81.4517832059054	102.599094224205	61.1251410022806	30.2457721616391	81.7253394774637	-1.40932577626009	0.000362614315548675	0.00620929211476447	slc44a5b	8	17838924	17917668	+	3992	protein_coding	solute carrier family 44, member 5b [Source:ZFIN;Acc:ZDB-GENE-081105-4]	-
ENSDARG00000114086	1844.34473277456	1845.69610853659	1850.920734459	2673.83075980867	2589.27714107928	2601.70827429707	1846.98719192339	2621.60539172834	-0.505288811906906	0.000365474042936867	0.0062522666732303	DOCK9 (1 of many)	9	1039215	1135542	+	5964	protein_coding	zmp:0000001200 [Source:NCBI gene;Acc:566175]	-
ENSDARG00000056160	10433.8850915785	13278.2402421095	24272.2717626797	6389.43988259658	6109.14606661319	8061.85041510079	15994.7990321226	6853.47878810352	1.22262927305274	0.00036660041951553	0.00626207192189851	hspd1	9	32286605	32300783	-	2873	protein_coding	heat shock 60 protein 1 [Source:ZFIN;Acc:ZDB-GENE-021206-1]	-
ENSDARG00000039882	716.569764342812	771.629405645208	743.241988643029	443.459708565485	533.695288376786	432.32145181613	743.813719543683	469.825482919467	0.661580302577106	0.000366748445145904	0.00626207192189851	ap3s2	25	10762016	10803532	+	1741	protein_coding	adaptor related protein complex 3 subunit sigma 2 [Source:ZFIN;Acc:ZDB-GENE-040718-274]	-
ENSDARG00000036776	326.103605329663	454.691690037915	805.940785576008	181.00396267979	201.598220230017	256.725592209579	528.912026981195	213.109258373128	1.30954682897091	0.000368792659526992	0.00629096169928566	aldh8a1	23	31752604	31763753	-	1690	protein_coding	aldehyde dehydrogenase 8 family, member A1 [Source:ZFIN;Acc:ZDB-GENE-040912-3]	-
novel.1711	4012.64765242267	3797.03812227562	5120.40174952666	2592.37897660277	2495.67796740106	2818.42468330516	4310.02917474165	2635.49387576966	0.70942129678759	0.000370595689710062	0.00631568608608942	-	CHR_ALT_CTG18_1_20	18636273	18667815	-	3672	-	PF01411:tRNA synthetases class II (A)|PF02272:DHHA1 domain|PF07973:Threonyl and Alanyl tRNA synthetase second additional domain	-
ENSDARG00000006456	30.0358583856269	20.7148833730257	53.5552223802534	85.4740934876785	88.1992213506324	91.1320284034002	34.7686547129687	88.268447747237	-1.3662024749416	0.000373288406018322	0.00635551089750928	pdgfrl	14	30359124	30366196	-	1402	protein_coding	platelet-derived growth factor receptor-like [Source:ZFIN;Acc:ZDB-GENE-040426-901]	-
novel.3196	288.916352090316	271.364972186637	192.01506560725	468.599147826567	485.095717428478	407.871395415218	250.765463294734	453.855420223421	-0.851325022398393	0.000379007134715577	0.006446730881924	-	CHR_ALT_CTG6_3_6	39837072	39868765	+	5426	-	PF04433:SWIRM domain|PF00249:Myb-like DNA-binding domain|PF16495:SWIRM-associated region 1|PF16498:SWIRM-associated domain at the C-terminal|PF16496:SWIRM-associated domain at the N-terminal	SWIRM
novel.1114	67.2231116249744	67.3233709623336	52.2489974441496	27.1505944019685	27.899753692547	28.8955212010781	62.2651600104859	27.9819564318645	1.1623435470055	0.000379902055988188	0.00645580468120745	-	CHR_ALT_CTG12_2_1	19373565	19378800	+	1243	-	PF04281:Mitochondrial import receptor subunit Tom22	-
ENSDARG00000044803	15.0179291928134	4.14297667460514	37.8805231470085	1.00557757044328	1.79998410919658	0	19.0138096714757	0.935187226546618	4.26640592129703	0.000380290666843329	0.00645626550363294	dhrs3b	11	28590733	28614608	-	1773	protein_coding	dehydrogenase/reductase (SDR family) member 3b [Source:ZFIN;Acc:ZDB-GENE-041010-172]	-
ENSDARG00000069583	143.743036559786	119.110579394898	254.713862540229	354.968882366477	361.796805948512	442.323747616503	172.522492831638	386.363145310497	-1.16916971086049	0.000382179541783313	0.00648054736277174	zgc:114181	16	55003121	55028791	-	3368	protein_coding	zgc:114181 [Source:ZFIN;Acc:ZDB-GENE-050913-105]	-
ENSDARG00000060711	4.29083691223241	0	1.30622493610374	25.1394392610819	21.5998093103589	10.0022958003732	1.86568728277872	18.913848123938	-3.19402616633981	0.000382701026021472	0.00648054736277174	sv2bb	25	11034750	11088839	-	6448	protein_coding	synaptic vesicle glycoprotein 2Bb [Source:ZFIN;Acc:ZDB-GENE-030131-2789]	-
ENSDARG00000079716	821.695268692506	798.558754030142	906.520105655996	1219.76559294769	1232.08912274506	1349.19856685034	842.258042792881	1267.0177608477	-0.589717687358931	0.000382809488674366	0.00648054736277174	sin3aa	25	6349892	6391271	-	5230	protein_coding	SIN3 transcription regulator family member Aa [Source:ZFIN;Acc:ZDB-GENE-070620-3]	-
novel.499	2211.92642825581	2102.56066236211	2334.22396081738	1584.7902510186	1502.98673117914	1444.77606005391	2216.2370171451	1510.85101408388	0.552490760727248	0.000387096955986024	0.00654692389574848	-	24	12583859	12601291	+	5319	-	PF00665:Integrase core domain	rve
ENSDARG00000061222	174.494034430785	135.682486093318	137.153618290893	264.466901026582	240.297878577743	274.507451410242	149.110046271665	259.757410338189	-0.793416868989382	0.00039781542551587	0.00672183869414706	uba7	6	52947186	53036902	+	3438	protein_coding	ubiquitin-like modifier activating enzyme 7 [Source:ZFIN;Acc:ZDB-GENE-121120-4]	-
ENSDARG00000042677	14.3027897074414	14.500418361118	11.7560244249337	2.01115514088655	1.79998410919658	0	13.5197441644977	1.27037975002771	3.36563264424378	0.000403815353353608	0.0068167045863793	cadm1b	15	18863872	18988585	+	2417	protein_coding	cell adhesion molecule 1b [Source:ZFIN;Acc:ZDB-GENE-080327-34]	-
ENSDARG00000014956	979.741094959733	1026.42247113342	1199.11449134323	692.842946035418	706.493762859657	676.822015825253	1068.42601914546	692.052908240109	0.625187937330654	0.000404193177882177	0.0068167045863793	diablob	21	21523082	21610857	-	1224	protein_coding	diablo, IAP-binding mitochondrial protein b [Source:ZFIN;Acc:ZDB-GENE-070112-202]	-
novel.462	27.1753004441386	31.0723250595386	37.8805231470085	70.3904299310294	65.6994199856751	68.9047044025709	32.0427162168952	68.3315181064251	-1.11068304818986	0.000406831856813521	0.00684929865583807	-	22	5587985	5625944	-	3150	-	PF06365:CD34/Podocalyxin family|PF00014:Kunitz/Bovine pancreatic trypsin inhibitor domain	Kunitz_BPTI
ENSDARG00000030441	1475.33275832258	1243.92874655019	1337.57433457023	799.434168502405	923.391848017845	904.652086833753	1352.27861314767	875.826034451334	0.627132489131238	0.000406892826083101	0.00684929865583807	ppa1b	13	30152217	30161684	-	1788	protein_coding	pyrophosphatase (inorganic) 1b [Source:ZFIN;Acc:ZDB-GENE-050417-375]	-
ENSDARG00000021086	163.766942150204	155.361625297693	138.459843226997	244.355349617716	244.797838850735	273.396085210201	152.529470224964	254.183091226217	-0.731306597098366	0.000409056918428879	0.00687338479360729	znf367	8	1210468	1219815	-	1400	protein_coding	zinc finger protein 367 [Source:ZFIN;Acc:ZDB-GENE-050417-231]	zf-C2H2
ENSDARG00000071086	55.7808798590213	52.8229526012156	57.4738971885646	98.5466019034411	103.499086278803	108.913887604064	55.3592432162672	103.653191928769	-0.905389683667694	0.000409093395050647	0.00687338479360729	gpr155b	6	10758181	10780698	-	2640	protein_coding	G protein-coupled receptor 155b [Source:ZFIN;Acc:ZDB-GENE-110815-2]	-
ENSDARG00000014536	617.880515361467	539.62271186732	419.298204489301	291.61749542855	326.697115819179	277.841550010366	525.600477239363	298.718720419365	0.817146410779934	0.000409737931898918	0.00687774385687469	pfdn1	21	30116424	30160411	-	964	protein_coding	prefoldin subunit 1 [Source:ZFIN;Acc:ZDB-GENE-050306-50]	-
ENSDARG00000077400	183.075708255249	203.005857055652	188.096390798939	293.628650569437	354.596869511726	297.846141611113	191.392652036613	315.357220564092	-0.722272489700201	0.000411492235439276	0.00690070546943237	rbm10	23	827248	900795	-	9963	protein_coding	RNA binding motif protein 10 [Source:ZFIN;Acc:ZDB-GENE-100922-245]	-
ENSDARG00000088775	10.727092280581	8.28595334921029	7.83734961662245	29.161749542855	27.899753692547	30.0068874011196	8.95013174880459	29.0227968788405	-1.66959880197259	0.000416357049369176	0.00697573818173872	CABZ01059406.1	1	56533355	56537347	-	2037	protein_coding	-	-
ENSDARG00000102379	170.203197518552	163.647578646903	220.752014201532	336.868486098498	314.997219109401	297.846141611113	184.867596788996	316.570615606337	-0.781772194786705	0.000417850599038783	0.0069942002800681	si:zfos-80g12.1	14	30922330	30945515	-	1728	protein_coding	si:zfos-80g12.1 [Source:ZFIN;Acc:ZDB-GENE-160114-34]	-
ENSDARG00000019838	421.217156884148	661.840523768172	399.704830447745	241.338616906386	251.097783232923	117.804817204395	494.254170366688	203.413739114568	1.27917770911083	0.000419846738413373	0.00702103253563937	ugdh	1	23283532	23294753	-	2677	protein_coding	UDP-glucose 6-dehydrogenase [Source:ZFIN;Acc:ZDB-GENE-011022-1]	-
ENSDARG00000003035	4219.3229636952	3010.90829826929	2245.40066516233	1633.05797439988	1705.48494346376	1518.12622925664	3158.54397570894	1618.88971570676	0.964713207999717	0.000421482014286868	0.00704178557077967	hspa9	14	12142813	12168897	+	4655	protein_coding	heat shock protein 9 [Source:ZFIN;Acc:ZDB-GENE-030828-12]	-
ENSDARG00000093420	105.125504349694	87.002510166708	88.8232956550544	177.98722996846	166.498530100684	154.479901805764	93.6504367238188	166.321887291636	-0.82246663284851	0.000421900408619124	0.00704218812891361	creb1b	9	28263908	28275600	-	2288	protein_coding	cAMP responsive element binding protein 1b [Source:ZFIN;Acc:ZDB-GENE-050417-355]	TF_bZIP
ENSDARG00000004017	1467.46622398348	1896.4475728005	1978.93077819717	1087.02935364918	1073.69052113576	1136.92762264242	1780.94819166039	1099.21583247579	0.695425100448538	0.000424155376927638	0.00706969327537386	spag1a	19	11984725	12018446	+	2843	protein_coding	sperm associated antigen 1a [Source:ZFIN;Acc:ZDB-GENE-030131-9443]	-
ENSDARG00000094263	20.0239055904179	12.4289300238154	16.9809241693486	44.2454130995042	48.5995709483076	38.8978170014513	16.4779199278607	43.914267016421	-1.40156102805894	0.000424339932318073	0.00706969327537386	CU539058.1	22	3384732	3388004	+	592	processed_transcript	-	-
ENSDARG00000022832	12.8725107366972	27.9650925535847	13.0622493610374	49.2733009517206	57.5994914942905	46.6773804017416	17.9666175504398	51.1833909492509	-1.51833700023929	0.000425165922348566	0.00707685309706	bnip4	17	20231801	20236309	-	1401	protein_coding	BCL2 interacting protein 4 [Source:ZFIN;Acc:ZDB-GENE-051113-212]	-
ENSDARG00000043079	46.4840665491844	24.8578600476309	95.3544203355731	160.892411270924	145.798712844923	191.154986407132	55.5654489774628	165.94870350766	-1.5916772652438	0.000426309732070584	0.0070892847437436	MMP23B	8	53928472	53946034	+	1116	protein_coding	matrix metallopeptidase 23ba [Source:NCBI gene;Acc:101882601]	-
ENSDARG00000101019	246.723122453363	216.470531248119	228.589363818155	352.95772722559	364.496782112307	370.084944613808	230.594339173212	362.513151317235	-0.650483444941678	0.000435582157798083	0.00723674171002211	ext1b	19	46421349	46566430	-	2972	protein_coding	exostosin glycosyltransferase 1b [Source:ZFIN;Acc:ZDB-GENE-050211-4]	-
ENSDARG00000037429	21.454184561162	9.32169751786157	6.5311246805187	49.2733009517206	39.5996504023247	43.3432818016172	12.4356689198474	44.0720777185541	-1.76033603387204	0.000437816623757942	0.00726710492594502	tll1	1	20733102	20826023	-	4633	protein_coding	tolloid-like 1 [Source:ZFIN;Acc:ZDB-GENE-041020-1]	-
ENSDARG00000078865	1002.62555849164	1013.99354110961	1526.97695030527	2054.39497641561	2030.38207517374	2250.51655508397	1181.19868330217	2111.76453555777	-0.839393626663893	0.000441675961497741	0.00732435717024108	cxxc5a	21	28863121	28920245	-	2670	protein_coding	CXXC finger protein 5a [Source:ZFIN;Acc:ZDB-GENE-030131-3178]	-
ENSDARG00000117211	26.4601609587665	16.5719066984206	16.9809241693486	6.03346542265966	3.59996821839316	2.22273240008293	20.0043306088452	3.95205534704525	2.34598105749739	0.000446262576427578	0.00739355251854966	CR936462.1	5	43822113	43847779	-	7548	lincRNA	-	-
ENSDARG00000018907	1346.6076509556	1237.71428153829	1201.72694121544	1917.63642683533	1847.68368809029	1782.63138486651	1262.01629123644	1849.31716659738	-0.550581542880421	0.000448414533000652	0.00742114434119593	kat6a	5	14394323	14443124	-	7796	protein_coding	K(lysine) acetyltransferase 6A [Source:NCBI gene;Acc:266966]	-
ENSDARG00000111902	1.43027897074414	1.03574416865129	0	11.061353274876	11.6998967097778	14.4477606005391	0.822007713131807	12.4030035283976	-3.73084410990333	0.0004487590083142	0.00742114434119593	RF00002	7	5296	5449	+	154	rRNA	-	-
ENSDARG00000063310	20.73904507579	22.7863717103283	33.9618483386973	55.3067663743802	60.2994676580854	63.3478734023635	25.8290883749385	59.6513691449431	-1.23461410308762	0.00044961041563256	0.00742834599740751	oxr1b	19	7309050	7406933	-	4211	protein_coding	oxidation resistance 1b [Source:ZFIN;Acc:ZDB-GENE-030131-2438]	-
novel.492	63.6474141981141	121.1820677322	205.077314968287	40.2231028177311	35.9996821839316	52.2342114019489	129.968932299534	42.8189988012038	1.59626467114049	0.000450568155986844	0.0074372895248845	-	24	46468	48109	+	543	-	-	-
ENSDARG00000023713	1.43027897074414	0	1.30622493610374	16.0892411270924	17.9998410919658	6.66819720024879	0.912167968949292	13.5857598064357	-3.85648284715259	0.000455346462373009	0.00750922236194085	aqp1a.1	2	2737422	2749333	+	1435	protein_coding	aquaporin 1a (Colton blood group), tandem duplicate 1 [Source:ZFIN;Acc:ZDB-GENE-030131-7764]	-
ENSDARG00000062271	293.207189002548	253.757321319565	164.584341949071	134.747394439399	108.899038606393	100.022958003732	237.182950757061	114.556463683175	1.05449556568082	0.000469150092175186	0.00772972384340297	slc25a15b	5	24156170	24163572	+	2301	protein_coding	solute carrier family 25 member 15b [Source:NCBI gene;Acc:565335]	-
ENSDARG00000037012	1210.01600924954	640.089896226495	387.948806022811	280.556142153674	322.197155546188	224.495972408376	746.018237166282	275.749756702746	1.43707525092299	0.000475096441174065	0.00782048151093899	slc3a2b	21	26720803	26725478	+	2195	protein_coding	solute carrier family 3 (amino acid transporter heavy chain), member 2b [Source:ZFIN;Acc:ZDB-GENE-040122-2]	-
novel.2715	240.286867085015	189.541182863185	122.785143993752	393.180830043321	373.49670265829	352.303085413145	184.204397980651	372.993539371585	-1.01008604784123	0.000477348036261253	0.00785030932562245	-	CHR_ALT_CTG4_1_5	10829764	10852089	-	3317	-	PF07647:SAM domain (Sterile alpha motif)|PF00536:SAM domain (Sterile alpha motif)	SAM_1
novel.3306	180.215150313761	199.898624549698	168.503016757383	83.462938346792	107.999046551795	113.359352404229	182.872263873614	101.607112434272	0.849384554375082	0.000486638448210644	0.00798947437030012	-	CHR_ALT_CTG7_1_5	13353864	13361554	-	1598	-	PF03937:Flavinator of succinate dehydrogenase	-
ENSDARG00000060494	17214.1225523911	17527.8985660857	32578.5561313634	9864.71596604854	9225.81855168707	12467.3060320652	22440.1924166134	10519.2801832669	1.09300964069944	0.00048670482166218	0.00798947437030012	eprs	17	39697621	39739994	+	5433	protein_coding	glutamyl-prolyl-tRNA synthetase [Source:ZFIN;Acc:ZDB-GENE-030131-638]	-
ENSDARG00000070138	129.440246852344	102.538672696477	156.746992332449	67.3736972196995	58.4994835488888	70.0160706026123	129.575303960424	65.2964171237336	0.987192727411619	0.000487349653221899	0.00799271332097623	si:dkey-84o3.3	21	4388489	4406693	+	1433	protein_coding	si:dkey-84o3.3 [Source:ZFIN;Acc:ZDB-GENE-091113-21]	-
ENSDARG00000039211	10.727092280581	20.7148833730257	44.4116478275272	69.3848523605861	80.9992849138461	93.3547608034831	25.284541160378	81.2462993593051	-1.72367766604069	0.000494164321351171	0.00809375262454128	zgc:77439	7	26297169	26308242	-	5309	protein_coding	zgc:77439 [Source:ZFIN;Acc:ZDB-GENE-031010-24]	-
ENSDARG00000099574	63.6474141981141	68.3591151309849	57.4738971885646	129.719506587183	132.298832025949	100.022958003732	63.1601421725545	120.680432205621	-0.933035806418618	0.000494416803660388	0.00809375262454128	CABZ01030017.2	KN150259.1	16397	26906	-	3906	protein_coding	-	-
ENSDARG00000075327	389.751019527777	402.90448160535	330.474908834246	572.173637582224	577.794899052102	600.137748022392	374.376803322458	583.368761552239	-0.63747681988824	0.000498090482663075	0.0081464249270719	dock10	15	1897375	2010926	-	9903	protein_coding	dedicator of cytokinesis 10 [Source:ZFIN;Acc:ZDB-GENE-130530-773]	-
ENSDARG00000070399	1141.36261865382	1439.68439442529	1264.42573814842	782.339349804869	804.592896810871	875.756565632675	1281.82425040918	820.896270749472	0.642652011928414	0.000498962651043546	0.0081532231908854	alg2	16	27215938	27224246	-	2070	protein_coding	asparagine-linked glycosylation 2 (alpha-1,3-mannosyltransferase) [Source:ZFIN;Acc:ZDB-GENE-060502-2]	-
ENSDARG00000007369	82.2410408177878	112.89611438299	131.928718546478	203.126669229542	191.698307629436	217.827775208127	109.021957915752	204.217584022368	-0.916486804821831	0.000503142301919879	0.00821400503865543	tcf7l1b	8	52106818	52230115	-	5114	protein_coding	transcription factor 7 like 1b [Source:ZFIN;Acc:ZDB-GENE-991110-10]	HMG
ENSDARG00000070416	27.1753004441386	18.6433950357231	40.492973019216	70.3904299310294	58.4994835488888	88.9092960033173	28.7705561663592	72.5997364944118	-1.34940811294246	0.000504327637187977	0.00822583707778746	zgc:162816	11	31609481	31621674	+	2077	protein_coding	zgc:162816 [Source:ZFIN;Acc:ZDB-GENE-070410-94]	-
ENSDARG00000090889	50.0597639760448	27.9650925535847	11.7560244249337	115.641420600977	109.799030660991	72.2388030026953	29.9269603181877	99.2264180882211	-1.69811251163758	0.000505410861993262	0.00823598357226246	si:ch211-132p1.3	14	36886950	36893215	+	1128	protein_coding	si:ch211-132p1.3 [Source:ZFIN;Acc:ZDB-GENE-130530-1010]	-
ENSDARG00000021833	1122.76899203415	1023.31523862747	1299.69381142322	1751.71612771219	1695.58503086318	1997.12506147451	1148.59268069495	1814.80874001663	-0.660449934034708	0.000512552453074636	0.00834474641013036	ahr2	22	13046270	13165186	-	7511	protein_coding	aryl hydrocarbon receptor 2 [Source:ZFIN;Acc:ZDB-GENE-990714-16]	bHLH
ENSDARG00000104940	64.3625536834861	68.3591151309849	69.2299216134983	19.1059738384223	38.6996583477264	25.5614226009537	67.3171968093231	27.7890182623675	1.26637071522579	0.000517064512648388	0.00841053934052842	ciao2a	25	1131420	1134165	+	1869	protein_coding	cytosolic iron-sulfur assembly component 2A [Source:ZFIN;Acc:ZDB-GENE-040426-1965]	-
novel.3266	4.29083691223241	6.21446501190772	11.7560244249337	0	0	0	7.42044211635793	0	5.30575732424124	0.000524167517991333	0.00851831835425406	-	CHR_ALT_CTG7_1_28	34302261	34320866	+	2727	-	PF02668:Taurine catabolism dioxygenase TauD, TfdA family|PF06155:Protein of unknown function (DUF971)	-
ENSDARG00000011797	117.282875601019	81.8237893234516	64.0050218690833	187.037428102449	213.298116939795	156.702634205847	87.7038955978514	185.679393082697	-1.06960112384161	0.000528367630318983	0.00857876897954275	tent5bb	19	14573998	14588414	+	2981	protein_coding	terminal nucleotidyltransferase 5Bb [Source:ZFIN;Acc:ZDB-GENE-060503-431]	-
ENSDARG00000098967	116.567736115647	118.074835226247	167.196791821279	236.31072905417	224.098021594974	266.727888009952	133.946454387724	242.378879553032	-0.863111920595115	0.000533565545333553	0.0086552957671728	rabgap1	10	9697097	9810597	+	7089	protein_coding	RAB GTPase activating protein 1 [Source:ZFIN;Acc:ZDB-GENE-170622-1]	-
novel.2428	1872.95031218945	2828.61732458666	1203.03316615155	928.148097519144	909.891967198871	869.088368432426	1968.20026764255	902.37614438348	1.12533010480292	0.000535826111546998	0.00868407835955479	-	CHR_ALT_CTG24_2_4	27448513	27452197	-	1987	-	-	-
novel.1203	279.619538780479	245.471367970355	330.474908834246	164.914721552697	177.298434755863	160.036732805971	285.188605195027	167.416629704844	0.765225898537532	0.000538144572348022	0.0087137462032055	-	CHR_ALT_CTG13_1_6	9023898	9450304	-	7581	-	PF13365:Trypsin-like peptidase domain|PF13180:PDZ domain	-
ENSDARG00000035256	226.699216862946	187.469694525883	317.412659473209	144.803170143832	101.699102169607	110.025253804105	243.860523620679	118.842508705848	1.03420024413547	0.000539276562335333	0.00872416612618574	eef2l2	5	41485277	41494831	-	3669	protein_coding	eukaryotic translation elongation factor 2, like 2 [Source:ZFIN;Acc:ZDB-GENE-030131-8112]	-
ENSDARG00000007231	1005.48611643313	1060.60202869892	1230.46388980972	1605.90737999791	1655.98538046085	1738.17673686485	1098.85067831392	1666.68983244121	-0.602107774579153	0.000540742112289214	0.00873995848460214	ryk	6	27514465	27615701	+	3984	protein_coding	receptor-like tyrosine kinase [Source:ZFIN;Acc:ZDB-GENE-070209-277]	-
ENSDARG00000069640	87.2470172153923	104.61016103378	165.890566885175	229.271686061067	240.297878577743	256.725592209579	119.249248378116	242.09838561613	-1.03308557741896	0.000546590657613393	0.00882650013108065	vegfc	1	38850830	38908197	-	2235	protein_coding	vascular endothelial growth factor c [Source:ZFIN;Acc:ZDB-GENE-040303-4]	-
ENSDARG00000076251	1018.35862716983	858.631915811916	802.022110767697	566.140172159565	598.494716307863	536.789874620028	893.004217916479	567.141587695818	0.656108149948515	0.000559074569525233	0.00901993840263835	irf3	12	4580372	4598237	-	1536	protein_coding	interferon regulatory factor 3 [Source:ZFIN;Acc:ZDB-GENE-071120-7]	IRF
ENSDARG00000070497	57.9262983151375	45.5727434206566	62.6987969329796	90.5019813398949	116.998967097778	124.473014404644	55.3992795562579	110.657987614106	-0.999886876484183	0.000564077882624946	0.00909244673617467	bicc1b	12	7399403	7429824	+	1823	protein_coding	BicC family RNA binding protein 1b [Source:ZFIN;Acc:ZDB-GENE-080522-3]	-
ENSDARG00000042840	870.324753697807	901.097426726619	1189.97091679051	1587.80698372993	1588.48597636598	1620.37191966046	987.131032404978	1598.88829325212	-0.697267923026578	0.000566116021116323	0.00911707135900588	eml1	17	30976484	31082381	-	7830	protein_coding	echinoderm microtubule associated protein like 1 [Source:ZFIN;Acc:ZDB-GENE-060929-156]	-
ENSDARG00000104530	1117.04787615117	957.027611833788	1016.24300028871	1566.68985475062	1462.48708872222	1551.46721525789	1030.10616275789	1526.88138624358	-0.566958480159777	0.000566915355236567	0.00912171913921178	znf609b	7	53413018	53535778	+	10961	protein_coding	zinc finger protein 609b [Source:ZFIN;Acc:ZDB-GENE-030131-5095]	-
ENSDARG00000001873	966.153444737664	1017.10077361556	2458.31532974724	513.850138496514	498.595598247452	703.494804626248	1480.52318270016	571.980180456738	1.37151691195667	0.000567525175582702	0.00912331200351671	phgdh	9	48185936	48214216	-	2374	protein_coding	phosphoglycerate dehydrogenase [Source:ZFIN;Acc:ZDB-GENE-030131-647]	-
ENSDARG00000101481	2214.07184671192	2850.36795212834	3690.08544449307	1486.24364911516	1613.68575389473	1748.17903266523	2918.17508111111	1616.03614522504	0.852106778958068	0.000568557655417823	0.00913169040086539	rbp5	16	31706841	31718013	-	3889	protein_coding	retinol binding protein 1a, cellular [Source:ZFIN;Acc:ZDB-GENE-020320-1]	-
novel.1128	121.573712513252	109.788881877036	78.3734961662244	4.02231028177311	1.79998410919658	38.8978170014513	103.245363518837	14.9067037974737	2.81019283053372	0.000574170367596263	0.00921355145127516	-	CHR_ALT_CTG12_2_1	19362828	19371724	-	4508	-	PF03131:bZIP Maf transcription factor	bZIP_Maf
ENSDARG00000043402	231.70519326055	219.577763754073	308.269084920483	147.819902855162	127.798871752957	148.923070805556	253.184013978369	141.513948471225	0.836509076785912	0.00057623704116957	0.00923841432252111	zgc:171480	8	15251448	15253800	+	863	protein_coding	zgc:171480 [Source:ZFIN;Acc:ZDB-GENE-080204-83]	-
ENSDARG00000014685	150.894431413506	131.539509418713	154.134542460241	246.366504758603	267.297640215692	217.827775208127	145.522827764154	243.830640060807	-0.746172943855242	0.000580700419588812	0.00930162286444501	esco2	20	39344889	39359154	+	2339	protein_coding	establishment of sister chromatid cohesion N-acetyltransferase 2 [Source:ZFIN;Acc:ZDB-GENE-050913-156]	-
ENSDARG00000038686	115.137457144903	113.931858551641	125.397593865959	232.288418772397	187.198347356444	187.820887807008	118.155636520835	202.435884645283	-0.779281003518368	0.000583422809664399	0.00933685607581198	si:ch211-134m17.9	13	22698215	22715102	+	4574	protein_coding	si:ch211-134m17.9 [Source:ZFIN;Acc:ZDB-GENE-090313-30]	-
ENSDARG00000043720	132.300804793833	123.253556069503	121.478919057648	211.171289793088	216.898085158188	193.377718807215	125.677759973661	207.14903125283	-0.718825453510262	0.000590697677417522	0.00944481693704292	cdc45	8	4734005	4760723	-	2211	protein_coding	CDC45 cell division cycle 45 homolog (S. cerevisiae) [Source:ZFIN;Acc:ZDB-GENE-040426-2710]	-
novel.1492	593.565772858817	589.338431962582	821.615484809253	346.92426180293	433.796170316376	272.284719010159	668.173229876884	351.001717043155	0.926131707780202	0.000597266503964353	0.00954130568944844	-	CHR_ALT_CTG16_1_17	35343999	35377513	+	2791	-	PF00754:F5/8 type C domain|PF00431:CUB domain|PF03815:LCCL domain	CUB
ENSDARG00000061817	52.205182432161	53.8586967698669	39.1867480831122	23.1282841201954	17.9998410919658	18.8932254007049	48.4168757617134	20.0071168709554	1.28463949711341	0.00059868104518078	0.00954870719485462	kif1aa	6	27146671	27273027	+	9258	protein_coding	kinesin family member 1Aa [Source:ZFIN;Acc:ZDB-GENE-100913-3]	-
ENSDARG00000015524	2098.21925008165	2016.59389636405	1725.52314059304	1223.78790322947	1227.58916247207	1375.87135565133	1946.77876234625	1275.74947378429	0.610551055242939	0.000599104650800555	0.00954870719485462	prps1a	5	23136544	23147665	+	2572	protein_coding	Danio rerio phosphoribosyl pyrophosphate synthetase 1A (prps1a), transcript variant 3, mRNA. [Source:RefSeq mRNA;Acc:NM_001359894]	-
ENSDARG00000044802	7.15139485372068	5.17872084325643	7.83734961662245	0	0	0	6.72248843786652	0	5.18687278063534	0.00059933374946428	0.00954870719485462	aadacl4	11	28617564	28619811	+	1577	protein_coding	arylacetamide deacetylase-like 4 [Source:ZFIN;Acc:ZDB-GENE-080919-2]	-
ENSDARG00000045486	712.27892743058	657.697547093567	883.008056806129	1186.58153312307	1136.68996495764	1436.99649665362	750.994843776758	1253.42266491144	-0.739914406331606	0.000601163399454854	0.00956932113570739	pawr	4	21323006	21466825	-	2265	protein_coding	PRKC, apoptosis, WT1, regulator [Source:ZFIN;Acc:ZDB-GENE-041010-108]	-
ENSDARG00000013681	2407.15950776238	2870.04709133271	4323.60453850338	1500.32173510137	1536.28643719928	1905.99303307111	3200.27037919949	1647.53373512392	0.957540246430704	0.000603417199763704	0.00959664397843256	si:dkey-42i9.6	22	10560686	10570749	-	2184	protein_coding	si:dkey-42i9.6 [Source:ZFIN;Acc:ZDB-GENE-030131-6596]	-
novel.1693	7.15139485372068	5.17872084325643	3.91867480831122	15.0836635566491	26.9997616379487	27.7841550010366	5.41626350176278	23.2891933985448	-2.0574323998704	0.000605838935582868	0.00962658664547154	-	CHR_ALT_CTG18_1_17	16789844	16811147	-	2619	-	PF00962:Adenosine/AMP deaminase	-
ENSDARG00000030781	391.896437983893	432.941062496238	569.514072141231	259.439013174365	278.097544870871	272.284719010159	464.783857540454	269.940425685132	0.780662584080521	0.00060639954970752	0.0096269297402456	acads	10	43999263	44017665	-	1611	protein_coding	acyl-CoA dehydrogenase short chain [Source:ZFIN;Acc:ZDB-GENE-040808-64]	-
ENSDARG00000098853	4988.09791047018	6460.97212404672	9916.8597148996	3368.68486098498	3286.77098339295	3968.68870034807	7121.97658313883	3541.38151490867	1.00778959211711	0.000607545424749853	0.00963655531619216	ehd1a	14	45434680	45464112	-	3220	protein_coding	EH-domain containing 1a [Source:ZFIN;Acc:ZDB-GENE-040426-2518]	-
ENSDARG00000016311	630.037886612792	368.724924039858	421.910654361508	868.819020862991	935.991736782221	843.526945831472	473.557821671386	882.779234492228	-0.895860570286228	0.000609468966648313	0.00965557293582542	dock9b	6	12593986	12788539	-	8469	protein_coding	dedicator of cytokinesis 9b [Source:ZFIN;Acc:ZDB-GENE-090916-2]	-
novel.2756	175.924313401529	164.683322815554	77.0672712301207	309.717891696529	291.597425689846	328.964395212274	139.224969149068	310.093237532883	-1.14657710118268	0.000609825659104763	0.00965557293582542	-	CHR_ALT_CTG5_1_14	24162792	24172277	-	4066	-	PF00429:ENV polyprotein (coat polyprotein)	-
ENSDARG00000015356	16.4482081635576	14.500418361118	35.268073274801	53.2956112334937	53.0995312212991	78.9070002029441	22.0722332664922	61.7673808859123	-1.51584565230757	0.000617433183984238	0.00976736640031753	fcho1	8	20037368	20072776	+	3833	protein_coding	FCH domain only 1 [Source:ZFIN;Acc:ZDB-GENE-120613-1]	-
ENSDARG00000020924	814.543873838786	636.982663720541	475.465876741762	1123.23014618514	1133.98998879384	1255.84380604686	642.330804767029	1171.02131367528	-0.863756935713778	0.000620629006514984	0.00980923367819258	myo1ca	5	37785152	37817140	+	3823	protein_coding	myosin Ic, paralog a [Source:ZFIN;Acc:ZDB-GENE-070705-190]	-
ENSDARG00000061093	49.3446244906727	55.9301851071695	32.6556234025935	15.0836635566491	18.8998331465641	18.8932254007049	45.9768110001452	17.6255740346394	1.39305278367308	0.000627239497286214	0.00990223194370625	phldb1a	5	30427198	30491172	-	6108	protein_coding	pleckstrin homology-like domain, family B, member 1a [Source:ZFIN;Acc:ZDB-GENE-060526-272]	-
ENSDARG00000062171	805.247060528949	774.736638151162	1226.54521500141	1696.40936133781	1541.68638952687	1853.75882166916	935.509637893841	1697.28485751128	-0.860724070289718	0.000627621867876566	0.00990223194370625	olfml3b	11	24671676	24681292	-	1540	protein_coding	olfactomedin-like 3b [Source:ZFIN;Acc:ZDB-GENE-050302-161]	-
ENSDARG00000076416	925.390494071456	942.52719347267	792.878536214971	1394.73609020482	1338.28818518766	1271.40293284744	886.932074586366	1334.80906941331	-0.588764857316893	0.000629007002746926	0.00991532662759056	shroom2a	6	30430591	30456075	+	8247	protein_coding	shroom family member 2a [Source:ZFIN;Acc:ZDB-GENE-050208-128]	-
ENSDARG00000100227	1102.02994695836	1038.85140115724	1493.01510196658	712.954497444283	762.293270244751	680.156114425377	1211.29881669406	718.467960704804	0.752277910980259	0.000630019864393044	0.00992158589351153	SLC7A1 (1 of many)	15	7299756	7337537	-	5185	protein_coding	zgc:63694 [Source:NCBI gene;Acc:406380]	-
ENSDARG00000018743	459.83468909424	685.662639647151	830.759059361979	312.734624407859	341.096988692752	373.419043213932	658.75212936779	342.416885438181	0.941963512806018	0.000630515116972877	0.00992158589351153	scamp5a	25	31837228	31863374	-	1406	protein_coding	secretory carrier membrane protein 5a [Source:ZFIN;Acc:ZDB-GENE-030131-3188]	-
ENSDARG00000005350	2989.28304885524	3425.2059657298	3249.88764102611	2155.95831103039	1998.8823532628	2340.53721728733	3221.45888520372	2165.12596052684	0.573256007296984	0.000632570289302693	0.0099451631751286	dip2ba	23	27358722	27442544	-	6269	protein_coding	disco-interacting protein 2 homolog Ba [Source:ZFIN;Acc:ZDB-GENE-040426-2305]	-
novel.1317	70.7988090518347	78.7165568174977	61.3925719968758	110.61353274876	160.198585718496	135.586676405059	70.3026459554028	135.466264957438	-0.943643356597724	0.000636735654510392	0.0100018459011043	-	CHR_ALT_CTG14_1_29	34562513	34591305	-	2778	-	PF00169:PH domain	PH
ENSDARG00000109961	532.063777116819	544.801432710576	736.71086396251	342.901951521157	365.396774166906	371.19631081385	604.525357929968	359.831678833971	0.746258827869251	0.000645563659910048	0.0101316054182719	mrpl22	21	36381960	36396334	-	5613	protein_coding	mitochondrial ribosomal protein L22 [Source:ZFIN;Acc:ZDB-GENE-080303-28]	-
ENSDARG00000058297	700.121556179255	791.308544849583	1039.75504913858	487.705121664989	494.995630029059	509.005719618991	843.728383389138	497.23549043768	0.761040290579748	0.000648484139464855	0.0101685045924867	timm13	22	10771115	10774735	-	1178	protein_coding	translocase of inner mitochondrial membrane 13 homolog (yeast) [Source:ZFIN;Acc:ZDB-GENE-040718-167]	-
ENSDARG00000025468	102.264946408206	88.0382543353593	60.0863470607721	177.98722996846	171.898482428273	145.588972205432	83.4631826014457	165.158228200722	-0.971897228153063	0.000650000068053144	0.0101833343994993	bnip3la	8	5202589	5220125	-	871	protein_coding	BCL2 interacting protein 3 like a [Source:ZFIN;Acc:ZDB-GENE-030131-2283]	-
ENSDARG00000045378	32.8964163271151	10.3574416865129	20.8995989776599	3.01673271132983	4.49996027299145	4.44546480016586	21.3844856637626	3.98738592816238	2.43783937243257	0.000651596444902645	0.0101991230314155	pi15a	24	14801844	14810634	+	1164	protein_coding	peptidase inhibitor 15a [Source:ZFIN;Acc:ZDB-GENE-040724-135]	-
ENSDARG00000099984	6.43625536834861	2.07148833730257	2.61244987220748	22.1227065497521	17.0998490373675	18.8932254007049	3.70673119261956	19.3719269959415	-2.29088983280266	0.000652149972109547	0.0101991230314155	CABZ01023255.1	21	2928964	2935455	-	6111	protein_coding	NACHT, LRR and PYD domains-containing protein 12-like [Source:NCBI gene;Acc:110438218]	-
ENSDARG00000031098	464.840665491844	570.695036926859	770.672712301207	319.773667400962	305.997298563418	357.859916413352	602.069471573303	327.876960792577	0.874737404339456	0.000652989294162073	0.0102033147801703	timm50	15	20475694	20528494	-	1807	protein_coding	translocase of inner mitochondrial membrane 50 homolog (S. cerevisiae) [Source:ZFIN;Acc:ZDB-GENE-040426-1618]	-
ENSDARG00000101752	45.7689270638124	62.1446501190772	37.8805231470085	17.0948186975357	21.5998093103589	18.8932254007049	48.5980334432993	19.1959511361999	1.34077257907177	0.000656948473207258	0.0102562060589874	plekhg5b	23	37579107	37720166	+	3728	protein_coding	pleckstrin homology domain containing, family G (with RhoGef domain) member 5b [Source:ZFIN;Acc:ZDB-GENE-090908-6]	-
novel.3389	26.4601609587665	12.4289300238154	16.9809241693486	64.3569645083697	35.0996901293333	71.1274368026538	18.6233383839769	56.8613638134523	-1.58178897288083	0.000661472810397794	0.0103178204311831	-	CHR_ALT_CTG8_1_8	22615450	22741006	-	9623	-	PF16453:PH domain|PF01369:Sec7 domain	Sec7
ENSDARG00000004187	0	1.03574416865129	5.22489974441496	12.0669308453193	13.4998808189743	30.0068874011196	2.08688130435542	18.5245663551377	-3.35751129585348	0.00066300437811736	0.0103326860324398	zgc:122979	21	5169154	5174054	+	1612	protein_coding	zgc:122979 [Source:ZFIN;Acc:ZDB-GENE-051127-45]	-
ENSDARG00000098377	12.1573712513252	13.4646741924667	20.8995989776599	1.00557757044328	2.69997616379487	3.3340986001244	15.5072148071506	2.34655077812085	2.71376998665469	0.000663834702077362	0.0103366066077608	tnfrsf11b	19	142044	148055	+	4629	protein_coding	tumor necrosis factor receptor superfamily, member 11b [Source:ZFIN;Acc:ZDB-GENE-081104-76]	-
novel.3542	26.4601609587665	13.4646741924667	13.0622493610374	45.2509906699474	54.8995153304957	47.788746601783	17.6623615040902	49.313084200742	-1.44023156973887	0.000668986767093352	0.010407755801644	-	KN149895.1	73010	79381	+	954	-	-	-
ENSDARG00000030588	41.4780901515799	43.501255083354	64.0050218690833	102.568912185214	91.7991895690255	102.245690403815	49.6614557013391	98.8712640526849	-1.01085835013962	0.000673928823785113	0.0104755167909505	slc10a1	20	28861435	28867748	+	2077	protein_coding	solute carrier family 10 (sodium/bile acid cotransporter), member 1 [Source:ZFIN;Acc:ZDB-GENE-041001-190]	-
ENSDARG00000014302	169.48805803318	112.89611438299	195.933740415561	313.740201978302	285.297481307658	296.734775411071	159.439304277244	298.590819565677	-0.907248825467148	0.000675969327455697	0.010490743090943	brinp2	2	34380982	34555945	-	3117	protein_coding	bone morphogenetic protein/retinoic acid inducible neural-specific 2 [Source:ZFIN;Acc:ZDB-GENE-070912-621]	-
ENSDARG00000061908	398.332693352242	517.872084325643	508.121500144355	295.639805710323	304.197314454222	266.727888009952	474.775425940747	288.855002724832	0.713874456993652	0.000676083163363684	0.010490743090943	mfsd12a	2	23081247	23103149	+	6476	protein_coding	major facilitator superfamily domain containing 12a [Source:ZFIN;Acc:ZDB-GENE-030131-4642]	-
ENSDARG00000078640	48.6294850053006	60.0731617817746	54.8614473163571	126.702773875853	102.599094224205	90.0206622033587	54.5213647011441	106.440843434472	-0.971614491706658	0.000678391613850436	0.0105174255411187	fam117aa	3	20983395	21010979	-	4329	protein_coding	family with sequence similarity 117, member Aa [Source:ZFIN;Acc:ZDB-GENE-110606-4]	-
ENSDARG00000036832	3.57569742686034	1.03574416865129	9.14357455272619	18.100396267979	17.9998410919658	37.7864508014098	4.58500538274594	24.6288960537849	-2.49226427935963	0.000679005111459771	0.0105178068436006	cyt1l	19	5356421	5358455	-	1561	protein_coding	type I cytokeratin, enveloping layer, like [Source:ZFIN;Acc:ZDB-GENE-061026-4]	-
ENSDARG00000104225	249.583680394852	389.439807412884	395.786155639433	201.115514088655	176.398442701265	175.595859606552	344.936547815723	184.369938798824	0.900045685573615	0.000684929957737713	0.0106003891206201	ndel1b	3	48584684	48612078	-	3596	protein_coding	nudE neurodevelopment protein 1-like 1b [Source:ZFIN;Acc:ZDB-GENE-030131-5889]	-
ENSDARG00000043249	489.870547479867	490.94273594071	538.164673674741	789.378392797972	723.593611897025	736.835790627492	506.325985698439	749.935931774163	-0.567901292603054	0.000688963656871563	0.0106507928206578	irf1b	21	45626136	45633317	+	2946	protein_coding	interferon regulatory factor 1b [Source:ZFIN;Acc:ZDB-GENE-041114-13]	IRF
novel.477	311.08567613685	332.473878137063	355.293182620218	185.026272961563	188.998331465641	234.498268208749	332.950912298043	202.840957545318	0.714829109088252	0.000689379423330368	0.0106507928206578	-	23	20836227	20844623	+	3243	-	-	-
ENSDARG00000032985	353.278905773802	348.010040666832	384.0301312145	234.299573913283	235.797918304752	237.832366808874	361.773025885045	235.976619675636	0.615136120208743	0.000694161920034762	0.0107154121796204	mrpl27	12	21684239	21688087	+	661	protein_coding	mitochondrial ribosomal protein L27 [Source:ZFIN;Acc:ZDB-GENE-050522-129]	-
ENSDARG00000104871	624.316770729816	488.871247603407	481.99700142228	325.807132823622	348.296925129538	300.068874011196	531.728339918501	324.724310654785	0.713111177153495	0.000699576868496676	0.0107896743275912	LEPROTL1	KN149978.1	12292	15439	-	2326	protein_coding	zgc:92045 [Source:ZFIN;Acc:ZDB-GENE-040718-86]	-
ENSDARG00000101635	333.255000183384	294.151343896965	421.910654361508	601.335387125079	578.6948911067	557.905832420816	349.772332813952	579.312036884198	-0.730842040755044	0.000704983018843868	0.0108636727493973	dact1	17	11007091	11015878	-	2148	protein_coding	dishevelled-binding antagonist of beta-catenin 1 [Source:ZFIN;Acc:ZDB-GENE-040623-3]	-
novel.1712	42.193229636952	25.8936042162822	100.579320079988	20.1115514088655	7.19993643678632	12.2250282004561	56.2220513110741	13.178838682036	2.08771782322607	0.000714055060776313	0.010993985677125	-	CHR_ALT_CTG18_1_20	18756268	18769626	-	1829	-	PF01841:Transglutaminase-like superfamily|PF00927:Transglutaminase family, C-terminal ig like domain	Transglut_core
ENSDARG00000004840	232.420332745922	244.435623801704	356.599407556321	152.847790707378	152.998649281709	148.923070805556	277.818454701316	151.589836931548	0.868934849411261	0.000715762303458217	0.0110107792762823	rassf1	22	10645088	10658520	+	2448	protein_coding	Ras association (RalGDS/AF-6) domain family 1 [Source:ZFIN;Acc:ZDB-GENE-040912-14]	-
ENSDARG00000035809	187.366545167482	210.256066236211	441.504028403064	622.452516104388	595.794740144068	715.719832826704	279.708879935586	644.655696358387	-1.2092952305004	0.000718014548783993	0.0110359206895715	col1a1b	12	3095699	3133483	-	5610	protein_coding	collagen, type I, alpha 1b [Source:ZFIN;Acc:ZDB-GENE-030131-4400]	-
ENSDARG00000010331	0	0	0	9.05019813398949	3.59996821839316	7.77956340029026	0	6.80990991755764	-5.2203087617395	0.000719860723921089	0.0110547829142138	radx	5	22836364	22842238	+	1586	protein_coding	RPA1 related single stranded DNA binding protein [Source:ZFIN;Acc:ZDB-GENE-081104-212]	-
ENSDARG00000032324	223.123519436085	169.862043658811	296.513060495549	394.186407613764	430.196202097982	452.326043416877	229.832874530148	425.569551042874	-0.892210755566696	0.000722814480824879	0.0110906070683268	epb41l5	9	28870357	28939796	-	5481	protein_coding	erythrocyte membrane protein band 4.1 like 5 [Source:ZFIN;Acc:ZDB-GENE-030616-450]	-
ENSDARG00000103038	763.768970377369	713.627732200736	578.657646693957	1247.92176492011	1253.68893205542	955.774932035661	685.351449757354	1152.46187633706	-0.748582108260057	0.000724656727740723	0.0111093297488835	pik3r3a	2	2957515	2988713	+	3464	protein_coding	phosphoinositide-3-kinase, regulatory subunit 3a (gamma) [Source:ZFIN;Acc:ZDB-GENE-040426-1978]	-
ENSDARG00000062139	123.003991483996	133.610997756016	150.21586765193	214.188022504418	216.898085158188	237.832366808874	135.610285630647	222.972824823826	-0.72281370809925	0.00072943429313205	0.0111729815397413	eif2ak3	13	13945218	14004546	+	4402	protein_coding	eukaryotic translation initiation factor 2-alpha kinase 3 [Source:ZFIN;Acc:ZDB-GENE-050414-2]	-
ENSDARG00000101749	1014.78292974296	989.135681061978	538.164673674741	434.409510431496	458.095955790529	377.864508014098	847.361094826561	423.456658078708	1.00186679580894	0.000730565947752344	0.0111807265011627	zgc:92161	3	49043917	49058326	+	1874	protein_coding	zgc:92161 [Source:ZFIN;Acc:ZDB-GENE-040912-22]	-
novel.649	67.9382511103465	82.8595334921029	61.3925719968758	117.652575741863	141.298752571931	131.141211604893	70.7301188664417	130.030846639563	-0.876645343403493	0.000732045091142527	0.011193771684765	-	5	31627286	31630503	+	1152	-	PF00229:TNF(Tumour Necrosis Factor) family	-
ENSDARG00000075165	160.191244723343	146.039927779831	146.297192843619	239.3274617655	258.297719669709	230.052803408583	150.842788448931	242.559328281264	-0.683195752598302	0.000737540537960416	0.0112681556954431	zc3h6	13	47821524	47839365	+	3120	protein_coding	zinc finger CCCH-type containing 6 [Source:ZFIN;Acc:ZDB-GENE-120727-18]	-
ENSDARG00000025920	28.6055794148827	32.1080692281899	39.1867480831122	59.3290766561533	70.1993802586666	83.3524650031099	33.3001322420616	70.9603073059766	-1.10542612819654	0.000742416625161197	0.0113329580558795	tiam1b	15	42397125	42551156	+	5257	protein_coding	T cell lymphoma invasion and metastasis 1b [Source:ZFIN;Acc:ZDB-GENE-120221-1]	-
ENSDARG00000012199	3332.55000183384	3135.19759850744	4634.48607329607	2210.25949983432	2149.18102638072	2266.07568188455	3700.74455787912	2208.50540269986	0.744407970399996	0.000743209469485449	0.0113353724380958	gpt2	7	41887429	41901688	+	4612	protein_coding	glutamic pyruvate transaminase (alanine aminotransferase) 2 [Source:ZFIN;Acc:ZDB-GENE-030729-8]	-
novel.2954	117.282875601019	92.1812310099645	112.335344504922	169.942609404914	185.398363247248	201.157282207505	107.266483705302	185.499418286556	-0.787439372996766	0.000745137919447558	0.0113550880898749	-	CHR_ALT_CTG5_2_14	57474283	57530055	-	3138	-	PF02666:Phosphatidylserine decarboxylase	-
ENSDARG00000011490	18.5936266196738	24.8578600476309	30.043173530386	60.3346542265966	55.7995073850939	50.011479001866	24.4982200658969	55.3818802045188	-1.20497307211578	0.000755295502711142	0.0115000662220128	scube3	23	41313084	41585776	-	3259	protein_coding	signal peptide, CUB domain, EGF-like 3 [Source:ZFIN;Acc:ZDB-GENE-060717-1]	-
novel.1044	25.7450214733945	39.3582784087489	41.7991979553197	75.4183177832457	68.39939614947	84.4638312031514	35.634165945821	76.0938483786224	-1.1146959120788	0.000762010338751774	0.0115924230409767	-	CHR_ALT_CTG12_1_19	27346438	27350657	+	2129	-	PF05463:Sclerostin (SOST)	-
ENSDARG00000075129	413.350622545055	459.870410881171	519.877524569289	286.589607576334	304.197314454222	294.512043010988	464.366185998505	295.099655013848	0.651195706972332	0.000768267550556632	0.0116776667684608	mrps11	7	14512000	14535862	-	1029	protein_coding	mitochondrial ribosomal protein S11 [Source:ZFIN;Acc:ZDB-GENE-040724-84]	-
ENSDARG00000058606	2743.99020537263	2420.53412213806	1664.13056859617	1316.30103971025	1365.28794682561	1113.58893244155	2276.21829870228	1265.0593063258	0.847901022758906	0.000769453029730536	0.0116857407406355	sik1	9	9112159	9122562	+	5907	protein_coding	salt-inducible kinase 1 [Source:ZFIN;Acc:ZDB-GENE-030131-9446]	-
ENSDARG00000007241	5157.58596850336	6920.84253492789	11507.841687074	3457.17568718398	3289.47095955675	4263.20074335906	7862.09006350174	3669.94913003327	1.09901220122521	0.000771336664287535	0.0117043949228338	mycb	2	32016256	32018371	+	1822	protein_coding	MYC proto-oncogene, bHLH transcription factor b [Source:ZFIN;Acc:ZDB-GENE-040426-780]	bHLH
ENSDARG00000105261	291.776910031804	340.759831486273	249.488962795815	174.97049725713	183.598379138051	168.927662406303	294.00856810463	175.832179600495	0.742777911072843	0.000776657118233956	0.0117751240506439	nfkb1	14	49811926	49859823	-	1959	protein_coding	nuclear factor of kappa light polypeptide gene enhancer in B-cells 1 [Source:ZFIN;Acc:ZDB-GENE-121204-3]	RHD
ENSDARG00000060395	112.992038688787	105.645905202431	95.3544203355731	168.93703183447	168.29851420988	208.936845607796	104.66412140893	182.057463884049	-0.791616869430124	0.000784030294294557	0.0118768287159464	si:dkey-57k2.7	2	37449294	37458527	-	2596	protein_coding	si:dkey-57k2.7 [Source:ZFIN;Acc:ZDB-GENE-070912-559]	HMGA
ENSDARG00000090988	1266.51202859393	1203.53472397279	988.812276630532	763.233375966447	728.993564224614	755.729016028197	1152.95300973242	749.318652073086	0.622965441658095	0.00078592630874284	0.0118859338309643	larsa	9	54219304	54248182	-	1071	protein_coding	leucyl-tRNA synthetase a [Source:ZFIN;Acc:ZDB-GENE-110411-16]	-
ENSDARG00000012248	163.051802664832	122.217811900852	67.9236966773945	292.623072998994	323.097147600786	210.048211807837	117.731103747693	275.256144135872	-1.21618861930045	0.00078600376473651	0.0118859338309643	rgma	18	24919614	24932329	+	5298	protein_coding	repulsive guidance molecule BMP co-receptor a [Source:ZFIN;Acc:ZDB-GENE-040527-1]	-
ENSDARG00000040984	86.5318777300202	65.251882625031	27.4307236581786	21.1171289793088	17.0998490373675	20.0045916007464	59.7381613377433	19.4071898724742	1.63905401555957	0.00078662787167972	0.0118859338309643	hspa13	15	29549115	29556757	-	2112	protein_coding	heat shock protein 70 family, member 13 [Source:ZFIN;Acc:ZDB-GENE-070410-58]	-
novel.844	210.96614818476	235.113926283842	364.436757172944	500.777630080752	460.795931954324	583.467255021769	270.172277213849	515.013605685615	-0.935459302116832	0.000795268971120136	0.0120063430466658	-	CHR_ALT_CTG10_1_25	26930208	26950080	+	5986	-	PF01222:Ergosterol biosynthesis ERG4/ERG24 family|PF08700:Vps51/Vps67	-
ENSDARG00000063417	1518.2411274449	1732.7999941536	1840.47093497017	1035.74489755657	1007.09110909549	1232.50511584599	1697.17068552289	1091.78037416602	0.636194014010766	0.00081211615608998	0.0122503332329114	erf	19	6141913	6193448	-	4905	protein_coding	Ets2 repressor factor [Source:ZFIN;Acc:ZDB-GENE-010724-17]	ETS
ENSDARG00000061682	89.3924356715085	71.4663476369387	58.7801221246683	146.814325284718	128.698863807555	138.920775005183	73.2129684777052	138.144654699152	-0.900845795394621	0.000817486157412341	0.0123209306087632	bicc1a	17	20983798	21049260	-	5662	protein_coding	BicC family RNA binding protein 1a [Source:ZFIN;Acc:ZDB-GENE-101223-3]	-
ENSDARG00000061471	27.1753004441386	13.4646741924667	35.268073274801	67.3736972196995	60.2994676580854	62.2365072023221	25.3026826371354	63.3032240267023	-1.33343244071884	0.000818585443572614	0.0123270961401407	sema5ba	9	37481434	37749973	-	4313	protein_coding	sema domain, seven thrombospondin repeats (type 1 and type 1-like), transmembrane domain (TM) and short cytoplasmic domain, (semaphorin) 5Ba [Source:ZFIN;Acc:ZDB-GENE-070912-187]	-
ENSDARG00000030964	547.081706309632	535.479735192715	671.399617157323	365.024658070909	345.596948965743	395.646367214762	584.65368621989	368.755991417138	0.663779827863907	0.000820977265208525	0.0123471668367042	pde12	11	42506052	42525450	-	2114	protein_coding	phosphodiesterase 12 [Source:ZFIN;Acc:ZDB-GENE-060519-25]	-
ENSDARG00000019360	1485.34471111779	1634.40429813173	2169.63961886831	1009.59988072505	960.291522256375	1159.15494664325	1763.12954270594	1043.01544987489	0.75678886470317	0.000821300907167107	0.0123471668367042	sec23b	6	6779114	6796687	+	4357	protein_coding	Sec23 homolog B, COPII coat complex component [Source:ZFIN;Acc:ZDB-GENE-030131-5479]	-
ENSDARG00000055455	0.715139485372068	0	1.30622493610374	13.0725084157626	9.89991260058118	10.0022958003732	0.673788140491936	10.991572272239	-4.09763357237778	0.000833303730454245	0.0125170770613228	gpm6aa	14	36348549	36378494	-	5148	protein_coding	glycoprotein M6Aa [Source:ZFIN;Acc:ZDB-GENE-030710-7]	-
ENSDARG00000008034	131.585665308461	106.681649371082	167.196791821279	271.505944019685	242.997854741538	218.939141408169	135.154702166941	244.480980056464	-0.860606385296772	0.000834125730930027	0.0125188954238742	skib	11	25782721	25829712	-	3561	protein_coding	v-ski avian sarcoma viral oncogene homolog b [Source:ZFIN;Acc:ZDB-GENE-990715-10]	-
ENSDARG00000078195	136.591641706065	163.647578646903	220.752014201532	89.4964037694516	91.7991895690255	92.2433946034417	173.6637448515	91.1796626473063	0.922011025399063	0.000835421753230533	0.0125278190702748	fhit	6	54078703	54080052	+	1350	protein_coding	fragile histidine triad gene [Source:ZFIN;Acc:ZDB-GENE-040426-1703]	-
ENSDARG00000027734	627.177328671304	587.266943625279	538.164673674741	904.014235828506	917.991895690255	811.29732603027	584.202981990441	877.76781918301	-0.586051861701294	0.000848350674201418	0.0127110260413065	srsf5b	20	28869969	28884829	-	4709	protein_coding	serine/arginine-rich splicing factor 5b [Source:ZFIN;Acc:ZDB-GENE-040718-354]	-
ENSDARG00000058351	85.1015987592761	100.467184359175	121.478919057648	167.931454264027	176.398442701265	197.823183607381	102.3492340587	180.717693524224	-0.830058706062878	0.000853505213917622	0.0127734162190263	tapbpl	16	9787383	9802998	-	4800	protein_coding	TAP binding protein (tapasin)-like [Source:ZFIN;Acc:ZDB-GENE-121003-1]	-
ENSDARG00000098304	436.235086076962	468.156364230381	359.211857428529	702.89872173985	708.293746968854	607.917311422682	421.201102578624	673.036593377129	-0.674640313647557	0.000853979030044825	0.0127734162190263	taok1b	21	40528788	40579807	-	7953	protein_coding	TAO kinase 1b [Source:ZFIN;Acc:ZDB-GENE-141024-1]	-
ENSDARG00000003022	48.6294850053006	50.751464263913	35.268073274801	102.568912185214	99.8991180604101	74.4615354027782	44.8830075146716	92.3098552161342	-1.03110839239685	0.000854660267734404	0.0127734162190263	limk1b	21	40805336	40835069	-	2584	protein_coding	LIM domain kinase 1b [Source:ZFIN;Acc:ZDB-GENE-110411-106]	-
ENSDARG00000087857	4.29083691223241	2.07148833730257	2.61244987220748	18.100396267979	13.4998808189743	16.670493000622	2.99159170724749	16.0902566958584	-2.36590005850277	0.000869380968359273	0.0129825619522547	si:ch211-180a12.2	12	3998764	4028079	-	3143	protein_coding	si:ch211-180a12.2 [Source:ZFIN;Acc:ZDB-GENE-121214-236]	-
[truncated: 590 more rows]
